# Supplementary material for: Cyanidotetra­kis­(trimethyl­phosphine)cobalt(I)
Source: Acta Crystallogr Sect E Struct Rep Online. 2011 Mar 26;67(Pt 4):m503. doi: 10.1107/S160053681101083X (PMC3099961; doi:10.1107/S160053681101083X)
Supplement: Supplementary file 1 [file e-67-0m503-sup1.cif]

##############################################################################
###                                                                        ###
###        Electronic paper (Acta Crystallographica Section E)             ###
###                                                                        ###
##############################################################################
#                                                                            #
# This CIF contains the data in a paper accepted for publication in Acta     #
# Crystallographica Section E. It conforms to the requirements of Notes      #
# for Authors for Section E, and has been peer reviewed under the auspices   #
# of the IUCr Commission on Journals.                                        #
#                                                                            #
# Full details of the Crystallographic Information File format               #
# are given in the paper "The Crystallographic Information File (CIF):       #
# a New Standard Archive File for Crystallography" by S. R. Hall, F. H.      #
# Allen and I. D. Brown [Acta Cryst. (1991), A47, 655-685].                  #
#                                                                            #
# The current version of the core CIF dictionary is obtainable from          #
# ftp://ftp.iucr.org/pub/cif_core.dic. The current version number is 2.4.    #
#                                                                            #
# Software is freely available for graphical display of the structure(s) in  #
# this CIF.  For information consult the CIF home page http://www.iucr.org/  #
# cif/home.html                                                              #
#                                                                            #
# This file may be used for bona fide research purposes within the           #
# scientific community so long as proper attribution is given to the journal # 
# article from which it was obtained.                                        #
#                                                                            #
##############################################################################
                                             
data_global
_audit_creation_method     'form.cif (version 2.0)'
_journal_data_validation_number     ?
_journal_date_recd_electronic     2011-01-15
_journal_date_accepted     2011-03-23
_journal_name_full     'Acta Crystallographica, Section E'
_journal_year     2011
_journal_volume     67
_journal_issue      4
_journal_page_first     m503
_journal_page_last     m503
_journal_paper_category     QM
_journal_coeditor_code     OM2401
loop_
    _publ_contact_author_name
    _publ_contact_author_address
    _publ_contact_author_email
    'Feng, Lei'
;
      School of Chemistry and Chemical Engineering,
      Shandong University,
      Jinan 250100,
      People's Republic of China
;
 runner-one@sdu.edu.cn
_publ_section_title
;
Cyanidotetrakis(trimethylphosphine)cobalt(I)
;
loop_
    _publ_author_name
    _publ_author_address
    'Xu, Xiaofeng'
;
      School of Chemistry and Chemical Engineering,
      Shandong University,
      Jinan 250100,
      People's Republic of China
;
    'Feng, Lei'
;     School of Chemistry and Chemical Engineering,
      Shandong University,
      Jinan 250100,
      People's Republic of China
;
    'Li, Xiaoyan'
;
      School of Chemistry and Chemical Engineering,
      Shandong University,
      Jinan 250100,
      People's Republic of China
;
data_I
_audit_creation_method     SHELXL-97
_chemical_name_systematic
;
Cyanidotetrakis(trimethylphosphine)cobalt(I)
;
_chemical_name_common     ?
_chemical_formula_moiety     'C13 H36 Co N P4'
_chemical_formula_sum     'C13 H36 Co N P4'
_chemical_formula_iupac     '[Co (CN) (C3 H9 P)4]'
_chemical_formula_weight     389.24
_chemical_melting_point     ?
_symmetry_cell_setting     monoclinic
_symmetry_space_group_name_H-M     'P 21/c'
_symmetry_space_group_name_hall     '-P 2ybc'
loop_
    _symmetry_equiv_pos_as_xyz
    'x, y, z'
    '-x, y+1/2, -z+1/2'
    '-x, -y, -z'
    'x, -y-1/2, z-1/2'
_cell_length_a     13.160(3)
_cell_length_b     9.6136(19)
_cell_length_c     17.971(4)
_cell_angle_alpha     90.00
_cell_angle_beta     93.09(3)
_cell_angle_gamma     90.00
_cell_volume     2270.3(8)
_cell_formula_units_Z     4
_cell_measurement_reflns_used     4976
_cell_measurement_theta_min     2.27
_cell_measurement_theta_max     26.00
_cell_measurement_temperature     293(2)
_exptl_crystal_description     block
_exptl_crystal_colour     red
_exptl_crystal_size_max     0.25
_exptl_crystal_size_mid     0.23
_exptl_crystal_size_min     0.22
_exptl_crystal_density_diffrn     1.139
_exptl_crystal_density_meas     ?
_exptl_crystal_density_method     'not measured'
_exptl_crystal_F_000     832.0
_exptl_absorpt_coefficient_mu     1.029
_exptl_absorpt_correction_type     multi-scan
_exptl_absorpt_process_details     '(SADABS; Bruker, 2001)'
_exptl_absorpt_correction_T_min     0.3951
_exptl_absorpt_correction_T_max     0.4335
_exptl_special_details
;
;
_diffrn_ambient_temperature     293(2)
_diffrn_radiation_type     MoK\a
_diffrn_radiation_wavelength     0.71073
_diffrn_radiation_source     'fine-focus sealed tube'
_diffrn_radiation_monochromator     graphite
_diffrn_measurement_device_type     'Bruker APEXII'
_diffrn_measurement_method     '\f and \w scans'
_diffrn_detector_area_resol_mean     ?
_diffrn_reflns_number     11732
_diffrn_reflns_av_R_equivalents     0.0197
_diffrn_reflns_av_sigmaI/netI     0.0239
_diffrn_reflns_theta_min     2.27
_diffrn_reflns_theta_max     26.00
_diffrn_reflns_theta_full     26.00
_diffrn_measured_fraction_theta_max     0.994
_diffrn_measured_fraction_theta_full     0.994
_diffrn_reflns_limit_h_min     -15
_diffrn_reflns_limit_h_max     16
_diffrn_reflns_limit_k_min     -11
_diffrn_reflns_limit_k_max     11
_diffrn_reflns_limit_l_min     -15
_diffrn_reflns_limit_l_max     22
_diffrn_standards_number     ?
_diffrn_standards_interval_count     ?
_diffrn_standards_interval_time     ?
_diffrn_standards_decay_%     ?
_refine_special_details
;
Refinement of <i>F</i>^2^ against ALL reflections. The weighted <i>R</i>-factor
<i>wR</i> and goodness of fit <i>S</i> are based on <i>F</i>^2^, conventional
<i>R</i>-factors <i>R</i> are based on <i>F</i>, with <i>F</i> set to zero for
negative <i>F</i>^2^. The threshold expression of <i>F</i>^2^ >
\s(<i>F</i>^2^) is used only for calculating <i>R</i>-factors(gt) <i>etc</i>.
and is not relevant to the choice of reflections for refinement.
<i>R</i>-factors based on <i>F</i>^2^ are statistically about twice as large
as those based on <i>F</i>, and <i>R</i>- factors based on ALL data will be
even larger.
;
_reflns_number_total     4438
_reflns_number_gt     3663
_reflns_threshold_expression     >2sigma(I)
_refine_ls_structure_factor_coef     Fsqd
_refine_ls_matrix_type     full
_refine_ls_R_factor_all     0.0786
_refine_ls_R_factor_gt     0.0681
_refine_ls_wR_factor_gt     0.2018
_refine_ls_wR_factor_ref     0.2155
_refine_ls_goodness_of_fit_ref     1.057
_refine_ls_restrained_S_all     1.168
_refine_ls_number_reflns     4438
_refine_ls_number_parameters     185
_refine_ls_number_restraints     150
_refine_ls_hydrogen_treatment     constr
_refine_ls_weighting_scheme     calc
_refine_ls_weighting_details
         'calc w=1/[\s^2^(Fo^2^)+(0.1278P)^2^+4.3800P] where P=(Fo^2^+2Fc^2^)/3'
_atom_sites_solution_hydrogens     geom
_atom_sites_solution_primary     direct
_atom_sites_solution_secondary     difmap
_refine_ls_shift/su_max     0.000
_refine_ls_shift/su_mean     0.000
_refine_diff_density_max     1.060
_refine_diff_density_min     -2.002
_refine_ls_extinction_method     none
_refine_ls_extinction_coef     ?
loop_
    _atom_type_symbol
    _atom_type_description
    _atom_type_scat_dispersion_real
    _atom_type_scat_dispersion_imag
    _atom_type_scat_source
    'C' 'C' 0.0033 0.0016
                         'International Tables Vol C Tables 4.2.6.8 and 6.1.1.4'
    'H' 'H' 0.0000 0.0000
                         'International Tables Vol C Tables 4.2.6.8 and 6.1.1.4'
    'N' 'N' 0.0061 0.0033
                         'International Tables Vol C Tables 4.2.6.8 and 6.1.1.4'
    'F' 'F' 0.0171 0.0103
                         'International Tables Vol C Tables 4.2.6.8 and 6.1.1.4'
    'P' 'P' 0.1023 0.0942
                         'International Tables Vol C Tables 4.2.6.8 and 6.1.1.4'
    'Co' 'Co' 0.3494 0.9721
                         'International Tables Vol C Tables 4.2.6.8 and 6.1.1.4'
_computing_data_collection     'APEX2 (Bruker, 2004)'
_computing_cell_refinement     'SAINT-Plus (Bruker, 2001)'
_computing_data_reduction     'SAINT-Plus (Bruker, 2001)'
_computing_structure_solution     'SHELXS97 (Sheldrick, 2008)'
_computing_structure_refinement     'SHELXL97 (Sheldrick, 2008)'
_computing_molecular_graphics     'SHELXTL (Sheldrick, 2008)'
_computing_publication_material     'SHELXTL (Sheldrick, 2008)'
loop_
    _atom_site_type_symbol
    _atom_site_label
    _atom_site_fract_x
    _atom_site_fract_y
    _atom_site_fract_z
    _atom_site_U_iso_or_equiv
    _atom_site_adp_type
    _atom_site_calc_flag
    _atom_site_refinement_flags
    _atom_site_occupancy
    _atom_site_disorder_assembly
    _atom_site_disorder_group
    C C1 0.0427(7) 0.5719(11) 0.6108(6) 0.112(3) Uani d U 1 A .
    H H1A -0.0142 0.5545 0.6407 0.167 Uiso calc R 1 . .
    H H1B 0.0756 0.4855 0.6002 0.167 Uiso calc R 1 . .
    H H1C 0.0194 0.6154 0.5649 0.167 Uiso calc R 1 . .
    C C2 0.1727(9) 0.5681(11) 0.7382(6) 0.125(4) Uani d U 1 A .
    H H2A 0.2114 0.6174 0.7766 0.187 Uiso calc R 1 . .
    H H2B 0.2134 0.4948 0.7192 0.187 Uiso calc R 1 . .
    H H2C 0.1130 0.5292 0.7585 0.187 Uiso calc R 1 . .
    C C3 0.0419(8) 0.7949(12) 0.7113(7) 0.123(4) Uani d U 1 A 1
    H H3A -0.0118 0.7361 0.7271 0.184 Uiso calc R 1 A 1
    H H3B 0.0140 0.8651 0.6782 0.184 Uiso calc R 1 A 1
    H H3C 0.0754 0.8383 0.7540 0.184 Uiso calc R 1 A 1
    C C4 0.3468(6) 0.7624(9) 0.4375(4) 0.080(2) Uani d U 1 A .
    H H4A 0.4136 0.7418 0.4588 0.120 Uiso calc R 1 . .
    H H4B 0.3416 0.8603 0.4273 0.120 Uiso calc R 1 . .
    H H4C 0.3353 0.7112 0.3920 0.120 Uiso calc R 1 . .
    C C5 0.1325(6) 0.7398(9) 0.4449(4) 0.0768(19) Uani d U 1 A .
    H H5A 0.1354 0.6858 0.4002 0.115 Uiso calc R 1 . .
    H H5B 0.1263 0.8366 0.4323 0.115 Uiso calc R 1 . .
    H H5C 0.0748 0.7115 0.4716 0.115 Uiso calc R 1 . .
    C C6 0.2570(7) 0.5211(8) 0.4942(4) 0.080(2) Uani d U 1 A .
    H H6A 0.1998 0.4794 0.5167 0.120 Uiso calc R 1 . .
    H H6B 0.3189 0.4877 0.5186 0.120 Uiso calc R 1 . .
    H H6C 0.2557 0.4971 0.4424 0.120 Uiso calc R 1 . .
    C C7 0.5231(5) 0.8559(9) 0.6188(4) 0.0783(9) Uani d U 1 A 1
    H H7A 0.5086 0.8925 0.5697 0.117 Uiso calc R 1 A 1
    H H7B 0.5871 0.8078 0.6203 0.117 Uiso calc R 1 A 1
    H H7C 0.5264 0.9309 0.6541 0.117 Uiso calc R 1 A 1
    C C8 0.4623(6) 0.7086(8) 0.7401(4) 0.0771(9) Uani d U 1 A 1
    H H8A 0.4308 0.6273 0.7597 0.116 Uiso calc R 1 A 1
    H H8B 0.4438 0.7887 0.7682 0.116 Uiso calc R 1 A 1
    H H8C 0.5349 0.6975 0.7436 0.116 Uiso calc R 1 A 1
    C C9 0.4766(5) 0.5759(8) 0.6060(4) 0.0770(9) Uani d U 1 A 1
    H H9A 0.5466 0.5704 0.6237 0.115 Uiso calc R 1 A 1
    H H9B 0.4727 0.5797 0.5525 0.115 Uiso calc R 1 A 1
    H H9C 0.4407 0.4954 0.6222 0.115 Uiso calc R 1 A 1
    C C10 0.1996(9) 1.0851(10) 0.4832(5) 0.114(3) Uani d U 1 A 1
    H H10A 0.1993 1.1849 0.4826 0.172 Uiso calc R 1 A 1
    H H10B 0.1330 1.0512 0.4683 0.172 Uiso calc R 1 A 1
    H H10C 0.2479 1.0513 0.4493 0.172 Uiso calc R 1 A 1
    C C11 0.1338(10) 1.1173(12) 0.6267(7) 0.134(3) Uani d U 1 A 1
    H H11A 0.1330 1.0866 0.6775 0.201 Uiso calc R 1 A 1
    H H11B 0.0691 1.0984 0.6016 0.201 Uiso calc R 1 A 1
    H H11C 0.1470 1.2154 0.6255 0.201 Uiso calc R 1 A 1
    C C12 0.3430(9) 1.1417(11) 0.5971(7) 0.123(3) Uani d U 1 A 1
    H H12A 0.4025 1.1046 0.5757 0.185 Uiso calc R 1 A 1
    H H12B 0.3557 1.1521 0.6499 0.185 Uiso calc R 1 A 1
    H H12C 0.3270 1.2308 0.5754 0.185 Uiso calc R 1 A 1
    C C13 0.2731(5) 0.8878(6) 0.7120(3) 0.0545(13) Uani d U 1 . .
    Co Co1 0.26139(5) 0.80567(6) 0.61596(3) 0.0371(3) Uani d . 1 A .
    N N1 0.2797(6) 0.9405(7) 0.7705(3) 0.0869(19) Uani d . 1 . .
    P P1 0.13485(13) 0.68895(18) 0.66233(9) 0.0621(5) Uani d . 1 . .
    P P2 0.25026(12) 0.71209(15) 0.50400(7) 0.0479(4) Uani d . 1 . .
    P P3 0.41947(12) 0.7316(2) 0.64284(9) 0.0605(4) Uani d U 1 . .
    P P4 0.23568(14) 1.02279(15) 0.57888(9) 0.0598(4) Uani d U 1 . .
loop_
    _atom_site_aniso_label
    _atom_site_aniso_U_11
    _atom_site_aniso_U_22
    _atom_site_aniso_U_33
    _atom_site_aniso_U_12
    _atom_site_aniso_U_13
    _atom_site_aniso_U_23
    C1 0.099(5) 0.129(7) 0.109(6) -0.062(5) 0.023(5) -0.026(5)
    C2 0.133(7) 0.130(7) 0.111(6) -0.039(6) 0.015(5) 0.045(6)
    C3 0.097(6) 0.142(8) 0.136(7) -0.010(5) 0.061(6) -0.021(6)
    C4 0.091(5) 0.105(5) 0.046(3) -0.014(4) 0.021(3) -0.007(3)
    C5 0.079(4) 0.086(4) 0.063(4) -0.010(4) -0.019(3) -0.003(3)
    C6 0.104(5) 0.061(4) 0.076(4) 0.000(4) 0.002(4) -0.019(3)
    C7 0.0674(16) 0.0953(17) 0.0713(16) 0.0130(15) -0.0047(14) -0.0044(15)
    C8 0.0674(15) 0.0951(17) 0.0678(16) 0.0156(15) -0.0053(14) -0.0044(15)
    C9 0.0670(15) 0.0934(17) 0.0696(16) 0.0167(15) -0.0053(14) -0.0069(15)
    C10 0.149(6) 0.085(5) 0.106(5) 0.007(5) -0.026(5) 0.023(4)
    C11 0.153(7) 0.102(6) 0.147(7) 0.044(5) 0.013(6) 0.008(5)
    C12 0.141(6) 0.082(5) 0.142(6) -0.031(5) -0.036(5) 0.022(5)
    C13 0.063(3) 0.056(3) 0.044(3) 0.002(3) 0.003(2) -0.005(2)
    Co1 0.0414(4) 0.0375(4) 0.0323(4) 0.0004(2) 0.0023(3) -0.0018(2)
    N1 0.117(5) 0.090(4) 0.053(3) 0.013(4) 0.001(3) -0.026(3)
    P1 0.0630(10) 0.0687(10) 0.0564(9) -0.0182(7) 0.0193(7) -0.0050(7)
    P2 0.0575(8) 0.0509(8) 0.0353(7) -0.0059(6) 0.0012(6) -0.0048(5)
    P3 0.0509(8) 0.0800(10) 0.0498(8) 0.0160(7) -0.0038(6) -0.0075(7)
    P4 0.0747(10) 0.0405(8) 0.0628(9) 0.0027(7) -0.0097(8) 0.0039(6)
_geom_special_details
;
All e.s.d.'s (except the e.s.d. in the dihedral angle between two l.s. planes)
are estimated using the full covariance matrix. The cell e.s.d.'s are taken
into account individually in the estimation of e.s.d.'s in distances, angles
and torsion angles; correlations between e.s.d.'s in cell parameters are only
used when they are defined by crystal symmetry. An approximate (isotropic)
treatment of cell e.s.d.'s is used for estimating e.s.d.'s involving l.s.
planes.
;
loop_
    _geom_bond_atom_site_label_1
    _geom_bond_atom_site_label_2
    _geom_bond_site_symmetry_2
    _geom_bond_distance
    _geom_bond_publ_flag
    C1 P1 . 1.863(8) ?
    C1 H1A . 0.9600 ?
    C1 H1B . 0.9600 ?
    C1 H1C . 0.9600 ?
    C2 P1 . 1.840(10) ?
    C2 H2A . 0.9600 ?
    C2 H2B . 0.9600 ?
    C2 H2C . 0.9600 ?
    C3 P1 . 1.850(9) ?
    C3 H3A . 0.9600 ?
    C3 H3B . 0.9600 ?
    C3 H3C . 0.9600 ?
    C4 P2 . 1.855(7) ?
    C4 H4A . 0.9600 ?
    C4 H4B . 0.9600 ?
    C4 H4C . 0.9600 ?
    C5 P2 . 1.850(7) ?
    C5 H5A . 0.9600 ?
    C5 H5B . 0.9600 ?
    C5 H5C . 0.9600 ?
    C6 P2 . 1.847(7) ?
    C6 H6A . 0.9600 ?
    C6 H6B . 0.9600 ?
    C6 H6C . 0.9600 ?
    C7 P3 . 1.881(8) ?
    C7 H7A . 0.9600 ?
    C7 H7B . 0.9600 ?
    C7 H7C . 0.9600 ?
    C8 P3 . 1.820(7) ?
    C8 H8A . 0.9600 ?
    C8 H8B . 0.9600 ?
    C8 H8C . 0.9600 ?
    C9 P3 . 1.816(7) ?
    C9 H9A . 0.9600 ?
    C9 H9B . 0.9600 ?
    C9 H9C . 0.9600 ?
    C10 P4 . 1.858(9) ?
    C10 H10A . 0.9600 ?
    C10 H10B . 0.9600 ?
    C10 H10C . 0.9600 ?
    C11 P4 . 1.866(11) ?
    C11 H11A . 0.9600 ?
    C11 H11B . 0.9600 ?
    C11 H11C . 0.9600 ?
    C12 P4 . 1.833(10) ?
    C12 H12A . 0.9600 ?
    C12 H12B . 0.9600 ?
    C12 H12C . 0.9600 ?
    C13 N1 . 1.166(7) y
    Co1 C13 . 1.896(5) y
    Co1 P2 . 2.2018(15) y
    Co1 P1 . 2.2082(17) y
    Co1 P4 . 2.2115(17) y
    Co1 P3 . 2.2272(17) y
loop_
    _geom_angle_atom_site_label_1
    _geom_angle_atom_site_label_2
    _geom_angle_atom_site_label_3
    _geom_angle_site_symmetry_1
    _geom_angle_site_symmetry_3
    _geom_angle
    _geom_angle_publ_flag
    P1 C1 H1A . . 109.5 ?
    P1 C1 H1B . . 109.5 ?
    H1A C1 H1B . . 109.5 ?
    P1 C1 H1C . . 109.5 ?
    H1A C1 H1C . . 109.5 ?
    H1B C1 H1C . . 109.5 ?
    P1 C2 H2A . . 109.5 ?
    P1 C2 H2B . . 109.5 ?
    H2A C2 H2B . . 109.5 ?
    P1 C2 H2C . . 109.5 ?
    H2A C2 H2C . . 109.5 ?
    H2B C2 H2C . . 109.5 ?
    P1 C3 H3A . . 109.5 ?
    P1 C3 H3B . . 109.5 ?
    P1 C3 H3C . . 109.5 ?
    P2 C4 H4A . . 109.5 ?
    P2 C4 H4B . . 109.5 ?
    H4A C4 H4B . . 109.5 ?
    P2 C4 H4C . . 109.5 ?
    H4A C4 H4C . . 109.5 ?
    H4B C4 H4C . . 109.5 ?
    P2 C5 H5A . . 109.5 ?
    P2 C5 H5B . . 109.5 ?
    H5A C5 H5B . . 109.5 ?
    P2 C5 H5C . . 109.5 ?
    H5A C5 H5C . . 109.5 ?
    H5B C5 H5C . . 109.5 ?
    P2 C6 H6A . . 109.5 ?
    P2 C6 H6B . . 109.5 ?
    H6A C6 H6B . . 109.5 ?
    P2 C6 H6C . . 109.5 ?
    H6A C6 H6C . . 109.5 ?
    H6B C6 H6C . . 109.5 ?
    P3 C7 H7A . . 109.5 ?
    P3 C7 H7B . . 109.5 ?
    P3 C7 H7C . . 109.5 ?
    P3 C8 H8A . . 109.5 ?
    P3 C8 H8B . . 109.5 ?
    P3 C8 H8C . . 109.5 ?
    P3 C9 H9A . . 109.5 ?
    P3 C9 H9B . . 109.5 ?
    P3 C9 H9C . . 109.5 ?
    P4 C10 H10A . . 109.5 ?
    P4 C10 H10B . . 109.5 ?
    P4 C10 H10C . . 109.5 ?
    P4 C11 H11A . . 109.5 ?
    P4 C11 H11B . . 109.5 ?
    P4 C11 H11C . . 109.5 ?
    P4 C12 H12A . . 109.5 ?
    P4 C12 H12B . . 109.5 ?
    P4 C12 H12C . . 109.5 ?
    N1 C13 Co1 . . 178.8(6) y
    C13 Co1 P2 . . 179.02(19) y
    C13 Co1 P1 . . 83.92(19) y
    P2 Co1 P1 . . 97.05(7) y
    C13 Co1 P4 . . 83.39(18) y
    P2 Co1 P4 . . 96.24(6) y
    P1 Co1 P4 . . 119.14(8) y
    C13 Co1 P3 . . 84.66(19) y
    P2 Co1 P3 . . 94.75(7) y
    P1 Co1 P3 . . 118.05(8) y
    P4 Co1 P3 . . 119.55(8) y
    C2 P1 C3 . . 98.9(6) ?
    C2 P1 C1 . . 97.5(5) ?
    C3 P1 C1 . . 98.0(5) ?
    C2 P1 Co1 . . 114.9(3) ?
    C3 P1 Co1 . . 115.5(4) ?
    C1 P1 Co1 . . 127.1(3) ?
    C6 P2 C5 . . 97.6(4) ?
    C6 P2 C4 . . 99.2(4) ?
    C5 P2 C4 . . 100.1(4) ?
    C6 P2 Co1 . . 119.5(3) ?
    C5 P2 Co1 . . 118.6(3) ?
    C4 P2 Co1 . . 117.9(3) ?
    C9 P3 C8 . . 97.9(3) ?
    C9 P3 C7 . . 96.9(4) ?
    C8 P3 C7 . . 96.1(4) ?
    C9 P3 Co1 . . 125.8(2) ?
    C8 P3 Co1 . . 119.0(2) ?
    C7 P3 Co1 . . 115.3(2) ?
    C12 P4 C10 . . 96.9(5) ?
    C12 P4 C11 . . 100.4(6) ?
    C10 P4 C11 . . 96.6(5) ?
    C12 P4 Co1 . . 115.5(4) ?
    C10 P4 Co1 . . 127.6(3) ?
    C11 P4 Co1 . . 115.0(4) ?
