# Supplementary material for: Cyanidotetra­kis­(trimethyl­phosphine)cobalt(I)
Source: Acta Crystallogr Sect E Struct Rep Online. 2011 Mar 26;67(Pt 4):m503. doi: 10.1107/S160053681101083X (PMC3099961; doi:10.1107/S160053681101083X)
Supplement: Supplementary file 2 [file e-67-0m503-Isup2.hkl]

# 
# h,k,l, Fc-squared, Fo-squared, sigma(Fo-squared) and status flag 
# 
data_I
_shelx_title ' testa in P2(1)/c' 
_shelx_refln_list_code          4 
_shelx_F_calc_maximum      252.16 
_exptl_crystal_F_000       832.00 
_reflns_d_resolution_high  0.8108 
 
loop_ 
 _symmetry_equiv_pos_as_xyz 
 'x, y, z' 
 '-x, y+1/2, -z+1/2' 
 '-x, -y, -z' 
 'x, -y-1/2, z-1/2' 
 
_cell_length_a    13.1605 
_cell_length_b     9.6136 
_cell_length_c    17.9707 
_cell_angle_alpha  90.000 
_cell_angle_beta   93.091 
_cell_angle_gamma  90.000 
 
_shelx_F_squared_multiplier     1.000 
 
loop_ 
 _refln_index_h 
 _refln_index_k 
 _refln_index_l 
 _refln_F_squared_calc 
 _refln_F_squared_meas 
 _refln_F_squared_sigma 
 _refln_observed_status 
   3   0   0     4791.15     3207.34     63.39 o 
   4   0   0    20276.37    22981.64    355.15 o 
   5   0   0     1245.39     1141.30     19.69 o 
   6   0   0    13296.44    15757.26    209.86 o 
   7   0   0     4779.68     4746.59    113.35 o 
   8   0   0     8873.68     9840.43    129.90 o 
   9   0   0      237.26      294.53     16.78 o 
  10   0   0     5041.99     4211.27     51.26 o 
  11   0   0       34.02       74.03      5.86 o 
  12   0   0      975.38     1256.57     27.80 o 
  13   0   0      687.94      893.36     34.95 o 
  14   0   0      104.86       91.82     14.81 o 
   1   1   0    63585.67    58404.62    837.68 o 
   2   1   0       19.64       26.29      1.23 o 
   3   1   0      901.31      815.16      9.39 o 
   4   1   0        7.89       65.30      2.01 o 
   5   1   0    12246.74    11563.16     87.88 o 
   6   1   0     4453.22     4135.06     33.59 o 
   7   1   0     6953.67     7831.18     61.43 o 
   8   1   0     4143.48     4593.47     38.08 o 
   9   1   0     3483.34     3120.95     27.61 o 
  10   1   0        4.21       18.14      2.53 o 
  11   1   0     1749.08     1876.46     26.34 o 
  12   1   0      381.53      455.08     13.31 o 
  13   1   0      196.62      191.30     12.97 o 
  14   1   0      730.52      720.95     22.38 o 
  15   1   0       31.00       11.85     11.85 o 
   0   2   0    20313.71    23248.76    422.39 o 
   1   2   0     1604.48     1265.40     27.25 o 
   2   2   0       31.57       10.88      2.05 o 
   3   2   0      139.90      101.29      3.26 o 
   4   2   0      683.28      397.51      5.69 o 
   5   2   0      396.39      357.54      5.80 o 
   6   2   0     2612.47     2357.92     20.70 o 
   7   2   0     4698.01     4489.04     36.95 o 
   8   2   0     1523.15     1601.63     15.90 o 
   9   2   0      157.53      171.02      4.61 o 
  10   2   0     1061.18      982.29     15.70 o 
  11   2   0       10.65        4.21      3.66 o 
  12   2   0      475.48      519.57     13.85 o 
  13   2   0      762.02      852.45     18.45 o 
  14   2   0       11.61       19.31      7.67 o 
  15   2   0      238.51      261.06     15.70 o 
   1   3   0    16295.99    16805.05    302.72 o 
   2   3   0       61.64       14.98      1.99 o 
   3   3   0       18.30       11.73      1.88 o 
   4   3   0     1346.10     1017.94     11.64 o 
   5   3   0     1719.77     1311.59     14.37 o 
   6   3   0      255.04      214.23      5.07 o 
   7   3   0     3340.84     3579.34     33.85 o 
   8   3   0       35.33       61.98      7.44 o 
   9   3   0      705.03      671.39     12.33 o 
  10   3   0      428.41      379.44     10.69 o 
  11   3   0      791.93      760.09     17.15 o 
  12   3   0       32.51       28.14      7.05 o 
  13   3   0       98.16      133.91      8.77 o 
  14   3   0      133.78      161.48     13.40 o 
  15   3   0       15.21       -1.98      7.32 o 
   0   4   0     6777.83     8122.61    151.07 o 
   1   4   0      180.58      147.56      6.24 o 
   2   4   0     2401.22     2628.51     31.67 o 
   3   4   0        0.52       -2.48      2.60 o 
   4   4   0      910.84     1049.24     23.00 o 
   5   4   0      501.11      523.77      9.66 o 
   6   4   0     4481.09     4735.71     48.00 o 
   7   4   0       71.02       72.07      4.42 o 
   8   4   0      244.54      226.52      7.32 o 
   9   4   0      248.07      271.80     14.41 o 
  10   4   0      263.79      299.90     11.15 o 
  11   4   0      148.32      144.69      8.78 o 
  12   4   0      262.39      254.06     11.14 o 
  13   4   0       29.24       20.08      6.43 o 
  14   4   0        5.65       -1.43      5.93 o 
  15   4   0        4.77      -14.22      9.48 o 
   1   5   0      153.80      170.81      7.41 o 
   2   5   0      970.62     1059.53     20.31 o 
   3   5   0     1700.81     1580.49     17.31 o 
   4   5   0       36.84       38.14      3.59 o 
   5   5   0       10.33       -1.76      2.31 o 
   6   5   0       69.24       44.41      3.67 o 
   7   5   0      163.23      159.51      7.14 o 
   8   5   0        1.78        3.58      4.80 o 
   9   5   0       94.94      143.70     12.44 o 
  10   5   0       12.20       10.07      6.28 o 
  11   5   0        0.67        0.99     11.85 o 
  12   5   0        6.73        4.47      6.90 o 
  13   5   0        5.23       -6.35      6.66 o 
  14   5   0       27.54       39.67      9.19 o 
   0   6   0      341.56      388.62     16.59 o 
   1   6   0      221.89      216.99      8.77 o 
   2   6   0     2297.38     2193.36     36.23 o 
   3   6   0        1.52        0.69      2.34 o 
   4   6   0      726.67      897.84     23.69 o 
   5   6   0      184.26      186.95      6.19 o 
   6   6   0      164.70      116.95     15.70 o 
   7   6   0        2.38       -5.55      8.89 o 
   8   6   0      773.97      746.68     21.42 o 
   9   6   0       31.49       11.12      6.48 o 
  10   6   0      253.34      270.03     14.17 o 
  11   6   0        9.04       13.85      7.25 o 
  12   6   0        7.21       -2.39      6.66 o 
  13   6   0       11.48       12.33      8.16 o 
   1   7   0      622.49      508.51     14.03 o 
   2   7   0      263.53      238.36     10.45 o 
   3   7   0      368.00      331.39      8.36 o 
   4   7   0      248.73      264.16      7.53 o 
   5   7   0        5.81       -4.85      4.38 o 
   6   7   0      497.34      498.54     16.87 o 
   7   7   0      178.93      208.49     11.89 o 
   8   7   0      310.11      304.19     14.51 o 
   9   7   0      400.63      427.78     27.84 o 
  10   7   0      286.23      301.53     15.60 o 
  11   7   0       21.73       12.74      7.96 o 
  12   7   0       44.14       42.06      9.00 o 
  13   7   0        1.86       -6.75      6.48 o 
   0   8   0     1108.37     1024.29     31.99 o 
   1   8   0      107.54      148.88     12.14 o 
   2   8   0      911.82      968.54     14.13 o 
   3   8   0        0.68       -2.00      3.03 o 
   4   8   0      508.04      517.46     30.81 o 
   5   8   0      348.12      360.89     15.06 o 
   6   8   0      213.09      236.56     12.73 o 
   7   8   0      264.68      268.28     13.99 o 
   8   8   0      481.34      483.90     33.77 o 
   9   8   0      272.00      249.52     15.01 o 
  10   8   0      216.89      208.87     15.70 o 
  11   8   0       77.20       95.86     11.47 o 
   1   9   0     2444.29     2442.70     27.40 o 
   2   9   0       38.44       45.74      4.96 o 
   3   9   0     1437.41     1639.88     34.70 o 
   4   9   0       28.16       54.91      8.16 o 
   5   9   0      827.68      707.63     22.15 o 
   6   9   0      108.19       86.57      9.78 o 
   7   9   0      668.63      741.82     23.78 o 
   8   9   0       37.26       42.31      9.19 o 
   9   9   0      770.91      779.99     25.81 o 
  10   9   0       34.66       24.32      8.52 o 
   0  10   0      965.87      983.04     27.55 o 
   1  10   0       19.95       37.35     11.26 o 
   2  10   0      850.71      959.96     47.99 o 
   3  10   0        0.44       -5.86      5.55 o 
   4  10   0      511.10      522.40     19.45 o 
   5  10   0       68.76       69.10      9.61 o 
   6  10   0      405.78      453.55     37.32 o 
   7  10   0       80.01       80.43     10.63 o 
   8  10   0      421.95      516.33     20.83 o 
   1  11   0      159.45      149.88     14.81 o 
   2  11   0        4.99        5.92     10.07 o 
   3  11   0      136.88      182.46     17.18 o 
   4  11   0       64.32       82.55     18.66 o 
   5  11   0       84.90       83.42     10.53 o 
   6  11   0       84.54       82.08     11.55 o 
 -14   1   1        4.27       -2.08      6.68 o 
 -13   1   1       13.82       20.56     12.44 o 
 -12   1   1      204.20      168.31      7.16 o 
 -11   1   1       48.47       31.23      5.23 o 
 -10   1   1      110.50      164.72      5.45 o 
  -9   1   1      231.74      265.63      6.14 o 
  -8   1   1      498.78      444.16      7.89 o 
  -7   1   1     2646.26     2465.96     23.86 o 
  -6   1   1      412.78      566.43      9.06 o 
  -5   1   1     2375.66     2675.70     24.48 o 
  -4   1   1     4485.61     4775.34     41.07 o 
  -3   1   1     9368.67    10937.60    117.13 o 
  -2   1   1    10374.80    10859.91    140.68 o 
  -1   1   1     2718.12     3389.74     44.40 o 
   0   1   1     2055.85     2222.10     29.53 o 
   1   1   1     3545.54     3890.55     51.92 o 
   2   1   1     1845.09     2281.55     25.86 o 
   3   1   1     4908.66     6974.26     58.44 o 
   4   1   1      793.67      656.89      8.72 o 
   5   1   1      530.00      991.50      9.77 o 
   6   1   1      233.19      250.64     10.56 o 
   7   1   1      445.37      410.02     10.83 o 
   8   1   1       51.26      155.21      4.69 o 
   9   1   1        1.01        7.69      2.69 o 
  10   1   1        2.38        0.56      2.09 o 
  11   1   1      116.19       56.98      4.65 o 
  12   1   1       11.56        8.79      5.07 o 
  13   1   1        4.06        3.51      6.69 o 
  14   1   1        5.29       18.36     10.66 o 
  15   1   1        3.64       10.07     11.85 o 
  16   1   1        1.69       21.92     13.03 o 
 -15   2   1       46.95       54.71      9.84 o 
 -14   2   1        4.92        9.81      7.40 o 
 -13   2   1      137.16      116.30      8.10 o 
 -12   2   1       88.22       73.40      6.99 o 
 -11   2   1      873.40      807.48     20.52 o 
 -10   2   1      165.51      172.15      5.81 o 
  -9   2   1      222.62      321.44      6.12 o 
  -8   2   1       16.42        4.07      1.95 o 
  -7   2   1      307.41      221.22      9.32 o 
  -6   2   1     1398.05     1011.08     11.80 o 
  -5   2   1     1440.76     2069.77     20.10 o 
  -4   2   1     2580.56     3545.16     31.68 o 
  -3   2   1     9156.13     9094.40     97.18 o 
  -2   2   1      632.30      507.92     10.03 o 
  -1   2   1     1445.39     1213.45     15.15 o 
   0   2   1      459.70      359.00      9.48 o 
   1   2   1     5957.60     6234.88     58.53 o 
   2   2   1     6624.70     6881.04     64.52 o 
   3   2   1      105.22       61.00      4.19 o 
   4   2   1    14096.23    14793.42    136.35 o 
   5   2   1       96.85      157.08      3.21 o 
   6   2   1     1987.77     1696.08     15.68 o 
   7   2   1      162.48      125.24      3.71 o 
   8   2   1      676.30      666.13      9.77 o 
   9   2   1      772.96      717.93     12.40 o 
  10   2   1      396.18      477.30     10.54 o 
  11   2   1      248.66      281.90     11.80 o 
  12   2   1      580.15      516.67     11.92 o 
  13   2   1       78.33       57.56      8.58 o 
  14   2   1       84.49      106.54     11.31 o 
  15   2   1        0.61        3.55     11.26 o 
 -15   3   1        4.64        8.29     10.66 o 
 -14   3   1      112.45      111.81     11.83 o 
 -13   3   1       32.11       12.82      5.57 o 
 -12   3   1      566.28      483.87     14.08 o 
 -11   3   1      262.23      333.12     11.54 o 
 -10   3   1      874.21      930.35     28.13 o 
  -9   3   1      377.85      294.73      8.09 o 
  -8   3   1      116.61       49.97      3.63 o 
  -7   3   1       12.69       39.23      3.90 o 
  -6   3   1       84.90       54.80      2.90 o 
  -5   3   1        7.82       36.75      3.08 o 
  -4   3   1     5111.13     3926.87     39.11 o 
  -3   3   1      132.01      156.24      4.45 o 
  -2   3   1      390.84      847.57     12.28 o 
  -1   3   1       57.16        6.71      1.48 o 
   0   3   1      867.34      796.02     14.51 o 
   1   3   1     2298.62     2707.22     31.55 o 
   2   3   1        7.28        4.77      1.64 o 
   3   3   1     6562.32     8378.39     79.00 o 
   4   3   1      287.38      293.78      5.28 o 
   5   3   1     4242.02     4584.82     46.73 o 
   6   3   1       34.49       25.77      4.61 o 
   7   3   1      359.18      438.17      7.46 o 
   8   3   1      237.92      209.03      7.04 o 
   9   3   1      921.54      985.69     15.77 o 
  10   3   1      488.15      530.36     11.54 o 
  11   3   1     1485.04     1483.69     21.94 o 
  12   3   1      341.84      323.30     11.84 o 
  13   3   1      483.73      465.83     14.37 o 
  14   3   1        5.38        0.55      7.83 o 
  15   3   1      224.77      251.29     16.32 o 
 -15   4   1       27.62       31.95      8.83 o 
 -14   4   1       33.58       47.57     21.62 o 
 -13   4   1      185.18      155.57     11.53 o 
 -12   4   1        0.47       -5.09      5.92 o 
 -11   4   1      565.31      636.83     18.89 o 
 -10   4   1       23.06       14.11      5.82 o 
  -9   4   1      900.46      820.02     20.83 o 
  -8   4   1      155.06      117.01      8.25 o 
  -7   4   1       26.78        6.77      2.44 o 
  -6   4   1     1020.62     1095.60     19.15 o 
  -5   4   1     2467.61     2561.52     27.81 o 
  -4   4   1     2449.38     2329.87     25.38 o 
  -3   4   1     5325.73     5234.73     51.42 o 
  -2   4   1      603.22      367.75      7.91 o 
  -1   4   1      716.44     1274.03     21.36 o 
   0   4   1      624.84      535.44     11.71 o 
   1   4   1     2655.73     2431.87     52.13 o 
   2   4   1     1287.21      934.45     13.96 o 
   3   4   1     1582.74     1676.54     21.68 o 
   4   4   1     6925.42     7249.16     62.49 o 
   5   4   1     2477.23     2551.20     27.79 o 
   6   4   1      617.06      626.77      9.42 o 
   7   4   1      714.60      790.51     13.35 o 
   8   4   1      287.25      297.45     13.60 o 
   9   4   1        7.05        0.66      3.05 o 
  10   4   1     1135.09     1185.61     22.67 o 
  11   4   1      137.91      168.65      9.49 o 
  12   4   1      592.48      535.42     15.29 o 
  13   4   1        3.42       -4.66      6.16 o 
  14   4   1      228.07      252.23     12.44 o 
  15   4   1        2.75       -5.91      7.83 o 
 -14   5   1       25.02       20.28      8.35 o 
 -13   5   1       36.39       43.62      9.77 o 
 -12   5   1      200.68      183.80     12.53 o 
 -11   5   1        1.76       -0.91      6.24 o 
 -10   5   1      585.80      631.28     24.29 o 
  -9   5   1       44.33       47.93      6.90 o 
  -8   5   1       83.35       69.81     14.51 o 
  -7   5   1      315.08      286.49     15.40 o 
  -6   5   1        5.00        5.59      2.64 o 
  -5   5   1     1501.58     1593.98     19.77 o 
  -4   5   1     4322.42     4243.29     43.61 o 
  -3   5   1     1479.27     1724.03     20.51 o 
  -2   5   1      826.70      855.17     12.27 o 
  -1   5   1      207.56      242.75      8.58 o 
   0   5   1        6.89        8.59      3.35 o 
   1   5   1      780.25      675.95     21.33 o 
   2   5   1      245.50      217.15      6.77 o 
   3   5   1     6313.74     6785.80     88.46 o 
   4   5   1      952.75     1086.64     13.31 o 
   5   5   1     2718.60     2952.66     32.30 o 
   6   5   1      765.83      691.94     13.97 o 
   7   5   1       32.92       33.31      4.61 o 
   8   5   1       70.10       67.08      5.97 o 
   9   5   1      613.41      647.95     19.39 o 
  10   5   1       70.64       64.78      6.88 o 
  11   5   1      564.08      557.64     16.23 o 
  12   5   1       27.71       16.74      7.25 o 
  13   5   1      230.77      237.02     14.66 o 
  14   5   1       10.46       11.03      7.54 o 
 -14   6   1        0.46       -6.97      6.90 o 
 -13   6   1       34.45       26.39      7.97 o 
 -12   6   1       40.86       48.32      9.10 o 
 -11   6   1      158.97      164.88     12.31 o 
 -10   6   1      101.85       81.48      9.10 o 
  -9   6   1      168.20      181.95     22.81 o 
  -8   6   1        1.05       -6.35      5.22 o 
  -7   6   1      111.06      106.09      8.94 o 
  -6   6   1        0.30        3.27      4.80 o 
  -5   6   1        9.27        7.00      2.76 o 
  -4   6   1       47.49       69.17      5.56 o 
  -3   6   1      661.07      570.41     11.97 o 
  -2   6   1      244.01      167.76      5.68 o 
  -1   6   1      497.81      326.84      8.88 o 
   0   6   1        7.70        1.95      3.54 o 
   1   6   1      147.26      262.41      9.36 o 
   2   6   1     1607.45     1332.15     20.00 o 
   3   6   1      512.43      310.22      8.50 o 
   4   6   1     1900.15     2242.25     31.39 o 
   5   6   1      333.37      451.08     11.54 o 
   6   6   1      284.13      182.20      7.97 o 
   7   6   1      206.09      168.01     10.53 o 
   8   6   1      224.77      275.38     13.63 o 
   9   6   1      209.33      215.34     17.18 o 
  10   6   1      701.86      743.50     22.76 o 
  11   6   1      293.78      329.08     15.77 o 
  12   6   1      369.05      353.97     37.62 o 
  13   6   1       29.39       20.65      8.52 o 
 -13   7   1        3.77        0.30      6.55 o 
 -12   7   1       28.52       33.20      9.00 o 
 -11   7   1       69.58       68.21     12.14 o 
 -10   7   1      118.39      118.05     11.53 o 
  -9   7   1        9.29       -2.67      5.86 o 
  -8   7   1        0.98       11.87      6.66 o 
  -7   7   1        0.38        3.33      5.40 o 
  -6   7   1        4.09        7.35      5.64 o 
  -5   7   1       35.29       28.39      5.86 o 
  -4   7   1      269.55      315.54      9.76 o 
  -3   7   1      235.52      302.79     13.95 o 
  -2   7   1       41.89        8.76      2.73 o 
  -1   7   1       46.48       29.17      3.40 o 
   0   7   1      534.66      355.40     11.93 o 
   1   7   1        3.86        2.93      3.96 o 
   2   7   1        5.03        3.30      3.39 o 
   3   7   1     1306.08     1097.75     18.24 o 
   4   7   1      212.51      153.65      7.54 o 
   5   7   1      396.00      558.27     23.27 o 
   6   7   1       90.94      127.96      9.78 o 
   7   7   1      121.13       98.33     17.48 o 
   8   7   1      120.87       72.78      8.77 o 
   9   7   1      270.79      313.31     15.60 o 
  10   7   1      215.82      204.56     13.49 o 
  11   7   1      317.84      311.57     29.92 o 
  12   7   1       61.49       48.58      9.19 o 
  13   7   1       44.50       44.33      9.39 o 
 -11   8   1       29.05       53.46     10.37 o 
 -10   8   1       23.29       18.36      8.38 o 
  -9   8   1       50.42       49.58     11.85 o 
  -8   8   1      106.61       91.80      9.95 o 
  -7   8   1        6.89       21.36      6.66 o 
  -6   8   1       48.14       24.14      6.66 o 
  -5   8   1       31.97       61.13      7.96 o 
  -4   8   1      112.20      167.00     10.68 o 
  -3   8   1      361.43      346.58     13.80 o 
  -2   8   1      532.66      473.26     10.42 o 
  -1   8   1        0.44        1.52      3.57 o 
   0   8   1       45.85       82.36      5.92 o 
   1   8   1      223.37      171.40      7.75 o 
   2   8   1      563.48      411.47     35.81 o 
   3   8   1      144.04      182.77      8.12 o 
   4   8   1      398.24      520.26     13.78 o 
   5   8   1        8.21       10.79      6.52 o 
   6   8   1       16.14       10.66      6.28 o 
   7   8   1        9.14       13.93      6.48 o 
   8   8   1        5.12       10.77      7.70 o 
   9   8   1        2.34        5.63      7.12 o 
  10   8   1      127.26      133.59     14.51 o 
  11   8   1        2.93       -1.18      6.83 o 
 -10   9   1        1.87       -1.32      7.25 o 
  -9   9   1       29.96       49.96      9.68 o 
  -8   9   1       16.94        7.35      7.74 o 
  -7   9   1        2.51       12.97      7.32 o 
  -6   9   1       83.05       76.89      9.19 o 
  -5   9   1       17.53       15.33     14.81 o 
  -4   9   1       21.64       22.55      7.08 o 
  -3   9   1       50.95       50.28     13.03 o 
  -2   9   1      181.45      201.07     13.18 o 
  -1   9   1       49.21       54.41      6.04 o 
   0   9   1       66.62       86.45      8.10 o 
   1   9   1        1.37        1.22      4.05 o 
   2   9   1       19.49        9.34      5.11 o 
   3   9   1       14.06        4.53      5.82 o 
   4   9   1       52.51       62.15      8.35 o 
   5   9   1        1.47       -0.17     10.66 o 
   6   9   1       92.72      116.33     11.26 o 
   7   9   1       18.93       24.58      7.74 o 
   8   9   1       16.33        7.23     14.81 o 
   9   9   1       23.81       33.34     12.14 o 
  10   9   1       11.01        6.66      9.18 o 
  -8  10   1       10.46       14.04      8.25 o 
  -7  10   1      203.72      227.18     14.76 o 
  -6  10   1      169.46      189.13     14.81 o 
  -5  10   1      224.39      240.84     18.07 o 
  -4  10   1      121.99      127.52     11.55 o 
  -3  10   1      436.00      395.17     20.44 o 
  -2  10   1       19.11       14.81     10.07 o 
  -1  10   1      741.21      832.39     22.41 o 
   0  10   1       88.37      116.09      8.06 o 
   1  10   1      291.38      277.57     11.62 o 
   2  10   1      102.39       99.80      9.61 o 
   3  10   1      231.82      206.08     13.63 o 
   4  10   1       27.52       24.42      7.74 o 
   5  10   1      503.90      497.30     19.39 o 
   6  10   1       73.43       91.49     10.87 o 
   7  10   1      274.76      283.95     16.87 o 
   8  10   1        3.25       18.54      8.58 o 
  -6  11   1      136.34      140.02     12.23 o 
  -5  11   1      108.72      121.67     11.80 o 
  -4  11   1      124.71      141.67     12.48 o 
  -3  11   1       14.80       18.36     10.66 o 
  -2  11   1      270.28      280.21     20.14 o 
  -1  11   1       11.91       14.81      9.48 o 
   0  11   1      118.29      145.66      9.12 o 
   1  11   1       48.59       52.72     11.85 o 
   2  11   1       21.47        0.59      8.89 o 
   3  11   1       53.03       53.73     11.85 o 
   4  11   1       93.06       86.94     10.37 o 
   5  11   1       84.85      105.37     17.18 o 
 -13   0   2      177.45      180.09     16.59 o 
 -12   0   2      990.02     1119.40     31.99 o 
 -11   0   2     1246.56     1125.18     19.13 o 
 -10   0   2      112.85      109.59      5.93 o 
  -9   0   2     3374.80     2969.27     37.53 o 
  -8   0   2     8995.17     9356.26    103.53 o 
  -7   0   2    13730.15    14730.08    158.59 o 
  -6   0   2     5610.18     5843.41     65.26 o 
  -5   0   2    13524.53    13463.51    144.01 o 
  -4   0   2     2251.77     2409.74     28.13 o 
  -3   0   2      578.53      649.30     11.05 o 
  -2   0   2    11260.45    11835.60    152.20 o 
  -1   0   2    50051.15    52907.45    952.01 o 
   0   0   2     3522.71     3209.11     59.24 o 
   1   0   2    54684.04    53961.95    979.86 o 
   2   0   2    19224.42    18066.99    473.93 o 
   3   0   2     2333.18     2449.29     42.65 o 
   4   0   2     4390.64     4263.56     90.05 o 
   5   0   2     7879.51     9409.55    140.80 o 
   6   0   2       61.60       45.86      3.55 o 
   7   0   2     1475.48     1806.62     79.79 o 
   8   0   2       85.79      133.32      8.09 o 
   9   0   2      998.84      769.36     42.35 o 
  10   0   2      935.71     1108.84     65.17 o 
  11   0   2     1181.16     1321.18     27.80 o 
  12   0   2       55.55        7.11      8.29 o 
  13   0   2      104.75       87.68     13.63 o 
  14   0   2       92.92       50.36     12.44 o 
  15   0   2        0.53       -2.37     10.66 o 
 -15   1   2      501.34      512.44     27.25 o 
 -14   1   2       10.76        8.78      6.97 o 
 -13   1   2     1500.34     1638.31     27.58 o 
 -12   1   2      234.41      263.75     16.08 o 
 -11   1   2      335.40      285.57      6.55 o 
 -10   1   2      385.84      317.31      6.51 o 
  -9   1   2     2249.94     2155.26     48.86 o 
  -8   1   2     2329.85     2878.26     28.25 o 
  -7   1   2    10709.51    10257.13     87.49 o 
  -6   1   2     8192.55     8648.96     73.98 o 
  -5   1   2      396.69      447.74      9.35 o 
  -4   1   2     4311.68     5657.52     48.18 o 
  -3   1   2      709.03     1254.21     15.59 o 
  -2   1   2       53.01       28.62      3.25 o 
  -1   1   2     2028.50     2347.64     31.62 o 
   0   1   2    29196.07    33518.46    429.37 o 
   1   1   2      770.61      504.79      7.97 o 
   2   1   2      355.79      493.16      9.00 o 
   3   1   2     7413.36     8480.63     79.26 o 
   4   1   2    12983.08    13818.16    128.78 o 
   5   1   2       33.61      148.38      3.31 o 
   6   1   2     5456.21     5602.02     48.96 o 
   7   1   2      906.06     1067.72     12.26 o 
   8   1   2      909.31      992.83     12.64 o 
   9   1   2       73.24       51.68      3.38 o 
  10   1   2      758.52      829.42     13.85 o 
  11   1   2      139.48      172.50      6.93 o 
  12   1   2      562.00      651.24     15.93 o 
  13   1   2      201.57      263.38     14.03 o 
  14   1   2        3.99        5.65      6.90 o 
  15   1   2       52.74       46.80     13.03 o 
  16   1   2       25.97       37.32     13.63 o 
 -15   2   2        0.90       10.82      7.74 o 
 -14   2   2      683.62      755.45     29.57 o 
 -13   2   2        3.76       15.02      5.38 o 
 -12   2   2      989.77      892.51     18.28 o 
 -11   2   2       72.50       39.60      5.31 o 
 -10   2   2       94.24       95.90      4.97 o 
  -9   2   2       14.04       10.58      2.29 o 
  -8   2   2     5004.07     4978.27     41.20 o 
  -7   2   2     1582.70     1541.70     16.64 o 
  -6   2   2     2678.60     2578.61     24.71 o 
  -5   2   2      374.78      233.04      4.91 o 
  -4   2   2      103.72       41.27      5.63 o 
  -3   2   2      269.77       78.79      4.33 o 
  -2   2   2     7659.22     6725.07     72.36 o 
  -1   2   2     3914.23     2836.68     31.91 o 
   0   2   2       52.37        0.93      1.78 o 
   1   2   2     2914.58     3904.97     37.50 o 
   2   2   2      940.33      537.00      8.98 o 
   3   2   2     1053.53     1126.67     12.71 o 
   4   2   2       24.47       31.41      3.51 o 
   5   2   2     2656.00     2480.02     23.53 o 
   6   2   2     1655.72     1832.09     16.68 o 
   7   2   2     2104.50     2050.91     19.52 o 
   8   2   2     1619.28     1704.36     18.77 o 
   9   2   2      227.74      207.32      6.76 o 
  10   2   2       14.88       18.82      3.66 o 
  11   2   2      963.30      991.03     16.53 o 
  12   2   2      144.28      140.57     11.97 o 
  13   2   2      108.57      118.01      8.72 o 
  14   2   2      227.59      234.11     14.22 o 
  15   2   2        2.95        5.33     12.44 o 
 -15   3   2       58.26       81.75     15.40 o 
 -14   3   2        0.09        1.44      5.69 o 
 -13   3   2      409.93      419.45     27.84 o 
 -12   3   2      174.59      168.43     16.00 o 
 -11   3   2       66.13       46.74      6.97 o 
 -10   3   2       23.64       26.57      6.06 o 
  -9   3   2      192.10      158.90      6.86 o 
  -8   3   2      273.77      330.88      7.32 o 
  -7   3   2     4059.19     4014.68     41.16 o 
  -6   3   2     4794.43     4756.49     50.79 o 
  -5   3   2        1.77       11.50      2.27 o 
  -4   3   2        2.02       48.88      5.56 o 
  -3   3   2     5261.07     4812.24     66.96 o 
  -2   3   2     4686.53     3934.01     72.80 o 
  -1   3   2    10255.20    13179.74    139.38 o 
   0   3   2     4234.17     6086.88     66.00 o 
   1   3   2     7142.33     8457.94     91.11 o 
   2   3   2     2208.28     2447.86     25.31 o 
   3   3   2     4523.24     4952.14     48.17 o 
   4   3   2       78.21       90.96      3.32 o 
   5   3   2      717.96      987.02     11.58 o 
   6   3   2     3930.76     4492.85     40.87 o 
   7   3   2      136.88      101.08      4.88 o 
   8   3   2      369.39      378.01      8.88 o 
   9   3   2      219.91      271.82      8.08 o 
  10   3   2      253.07      267.68      8.49 o 
  11   3   2      233.73      223.45      8.43 o 
  12   3   2      412.74      362.32     12.53 o 
  13   3   2       68.65       77.58     10.26 o 
  14   3   2        3.15        9.21      8.16 o 
  15   3   2        0.67      -10.05      6.70 o 
 -15   4   2        0.06       11.15      6.79 o 
 -14   4   2       42.83       53.85      9.10 o 
 -13   4   2       58.84       70.85      9.10 o 
 -12   4   2       51.28       50.63      7.67 o 
 -11   4   2      112.37      128.03      9.95 o 
 -10   4   2       23.86       23.40      6.24 o 
  -9   4   2       31.31       41.40      6.66 o 
  -8   4   2      680.14      630.18     13.04 o 
  -7   4   2      460.14      573.57     17.48 o 
  -6   4   2      584.13      567.50      9.47 o 
  -5   4   2     2404.70     2398.29     26.35 o 
  -4   4   2       28.63        3.26      2.10 o 
  -3   4   2       50.36       53.39      5.88 o 
  -2   4   2     6642.45     6487.16     71.90 o 
  -1   4   2     1230.61      988.64     14.57 o 
   0   4   2     2274.94     3047.90     35.78 o 
   1   4   2      248.27      367.02      7.75 o 
   2   4   2     2148.78     2015.68     25.32 o 
   3   4   2      147.09       47.56      3.11 o 
   4   4   2     3777.00     3903.41     39.76 o 
   5   4   2     3409.84     3490.94     36.29 o 
   6   4   2      705.33      724.71     12.58 o 
   7   4   2      501.32      564.59     11.18 o 
   8   4   2      579.92      442.09     10.27 o 
   9   4   2       43.42       67.58      5.21 o 
  10   4   2      721.52      774.10     14.76 o 
  11   4   2       81.20      110.78      8.06 o 
  12   4   2       60.54       45.54      6.82 o 
  13   4   2        8.82       12.89      6.00 o 
  14   4   2        0.04       -9.48      9.48 o 
  15   4   2        1.56        5.87     10.66 o 
 -14   5   2       10.72        4.33      7.51 o 
 -13   5   2       38.71       33.71      8.40 o 
 -12   5   2        7.67       -1.15      6.24 o 
 -11   5   2        0.24       -3.43      7.41 o 
 -10   5   2      101.78       81.94      8.83 o 
  -9   5   2       61.54       64.34      8.00 o 
  -8   5   2      695.76      772.01     20.47 o 
  -7   5   2       98.18      112.26      6.10 o 
  -6   5   2       13.77        9.07      3.22 o 
  -5   5   2      467.45      555.38      9.77 o 
  -4   5   2      977.66     1016.45     14.02 o 
  -3   5   2        8.36       11.42      2.64 o 
  -2   5   2     1539.30     1454.03     20.85 o 
  -1   5   2      309.92      346.31      8.32 o 
   0   5   2      121.26      105.92      4.79 o 
   1   5   2      319.46      492.42     10.08 o 
   2   5   2     1705.81     1558.41     21.54 o 
   3   5   2      167.45      139.26      5.73 o 
   4   5   2      280.95      306.38      7.79 o 
   5   5   2       46.50       62.83      5.17 o 
   6   5   2       21.06       25.49      3.54 o 
   7   5   2        3.50       16.86      3.85 o 
   8   5   2      690.81      756.26     18.98 o 
   9   5   2      170.96      182.90      7.80 o 
  10   5   2       93.26       80.62      7.51 o 
  11   5   2       29.90       40.20      9.48 o 
  12   5   2        1.19        4.72      5.90 o 
  13   5   2       41.20       50.15      7.84 o 
  14   5   2        5.28        2.83      8.49 o 
 -13   6   2        1.71        1.48      6.70 o 
 -12   6   2       12.56        5.73      6.90 o 
 -11   6   2       30.53       17.48      7.54 o 
 -10   6   2       19.63       37.67      7.67 o 
  -9   6   2      479.43      567.51     21.33 o 
  -8   6   2       11.40        5.16      5.64 o 
  -7   6   2      449.83      378.49     14.17 o 
  -6   6   2      407.22      462.63     11.47 o 
  -5   6   2        8.46       14.66      3.73 o 
  -4   6   2      935.09      971.43     16.69 o 
  -3   6   2     1439.66     1568.86     19.85 o 
  -2   6   2        7.20       14.59      4.28 o 
  -1   6   2     1515.60     1505.89     21.98 o 
   0   6   2       47.38       61.15      5.42 o 
   1   6   2     2862.47     2969.31     37.94 o 
   2   6   2     1041.44      893.91     15.29 o 
   3   6   2     2919.90     2963.74     37.16 o 
   4   6   2       49.74       45.79      5.64 o 
   5   6   2       11.49       22.49      3.93 o 
   6   6   2       71.12       85.60      6.35 o 
   7   6   2      548.99      466.54     12.69 o 
   8   6   2        5.46        7.70      8.00 o 
   9   6   2      703.44      725.01     21.85 o 
  10   6   2       27.29       49.62     21.92 o 
  11   6   2      136.44      103.13     10.80 o 
  12   6   2       15.70        5.63      7.54 o 
  13   6   2        5.54        3.71      8.29 o 
 -13   7   2       73.05       57.43      9.39 o 
 -12   7   2       39.39       63.58     12.14 o 
 -11   7   2      111.01      168.40     12.66 o 
 -10   7   2       35.18       37.22      8.77 o 
  -9   7   2      130.33       99.61     10.07 o 
  -8   7   2      299.54      313.82     14.41 o 
  -7   7   2      316.92      333.47     15.70 o 
  -6   7   2        1.51       -2.37      4.61 o 
  -5   7   2     1062.50     1049.71     19.23 o 
  -4   7   2       16.28        6.52      3.77 o 
  -3   7   2       28.63        7.72      4.04 o 
  -2   7   2      174.37      150.96      7.03 o 
  -1   7   2      376.35      373.00     10.03 o 
   0   7   2      630.78      680.88     24.06 o 
   1   7   2      113.07      108.44      4.97 o 
   2   7   2     1141.77     1095.93     18.34 o 
   3   7   2       40.77       25.31      4.16 o 
   4   7   2       28.76       22.75      5.40 o 
   5   7   2      210.98      198.80      8.79 o 
   6   7   2       16.69       20.00      4.61 o 
   7   7   2      200.54      236.80     12.65 o 
   8   7   2      757.92      775.86     23.18 o 
   9   7   2      404.36      309.96     20.73 o 
  10   7   2      456.04      507.43     24.29 o 
  11   7   2       63.82      107.23     12.44 o 
  12   7   2       41.17       20.97      8.52 o 
 -11   8   2        0.61       -2.37      7.12 o 
 -10   8   2      143.96      163.94     14.22 o 
  -9   8   2      342.18      327.90     19.25 o 
  -8   8   2      142.34      119.13     11.05 o 
  -7   8   2      250.84      292.20     26.07 o 
  -6   8   2      642.37      631.26     21.92 o 
  -5   8   2      150.09      140.98      9.95 o 
  -4   8   2      493.55      606.48     18.37 o 
  -3   8   2      245.77      311.09     13.14 o 
  -2   8   2       50.59       62.49      5.45 o 
  -1   8   2      637.40      544.00     12.99 o 
   0   8   2       34.91       22.55      4.90 o 
   1   8   2     1179.19     1138.71     20.11 o 
   2   8   2      126.94      116.34      6.61 o 
   3   8   2      727.74      675.21     27.84 o 
   4   8   2        6.54       19.72      4.33 o 
   5   8   2      172.26      153.78      8.24 o 
   6   8   2      110.86      108.42      9.95 o 
   7   8   2      285.87      342.08     15.60 o 
   8   8   2      163.77      196.25     13.07 o 
   9   8   2      734.09      684.47     23.02 o 
  10   8   2      143.28      140.84     12.53 o 
  11   8   2       94.39       70.24     10.63 o 
 -10   9   2      205.38      232.81     38.21 o 
  -9   9   2       88.91      111.01     16.59 o 
  -8   9   2      788.98      846.78     52.72 o 
  -7   9   2      219.34      183.96     18.66 o 
  -6   9   2      548.76      509.90     18.79 o 
  -5   9   2      548.54      584.30     26.66 o 
  -4   9   2      591.90      656.88     19.99 o 
  -3   9   2      206.69      216.55      9.56 o 
  -2   9   2     1226.40     1313.96     23.24 o 
  -1   9   2        3.03        2.87      5.64 o 
   0   9   2     2231.34     2291.78     35.67 o 
   1   9   2      253.86      239.20      9.88 o 
   2   9   2     2060.92     2270.41     48.87 o 
   3   9   2      238.49      218.33     12.13 o 
   4   9   2      690.48      706.52     22.81 o 
   5   9   2       31.91       39.99     13.92 o 
   6   9   2      262.35      265.19     15.01 o 
   7   9   2        2.41       -3.06      7.11 o 
   8   9   2      607.03      577.29     47.99 o 
   9   9   2        4.47       -3.31     13.03 o 
  10   9   2      243.89      247.00     29.62 o 
  -8  10   2      102.75      106.99     11.38 o 
  -7  10   2      295.09      384.74     17.95 o 
  -6  10   2      284.33      291.23     15.43 o 
  -5  10   2      227.82      209.28     13.23 o 
  -4  10   2      282.74      365.13     15.85 o 
  -3  10   2      300.92      339.83     15.25 o 
  -2  10   2       42.63       21.62      7.12 o 
  -1  10   2      553.06      504.11     17.38 o 
   0  10   2       42.44       68.30      7.03 o 
   1  10   2      659.02      681.50     20.93 o 
   2  10   2      189.45      197.70     12.35 o 
   3  10   2      402.73      355.14     16.27 o 
   4  10   2       25.21       25.30      7.32 o 
   5  10   2      134.18      128.55     14.51 o 
   6  10   2        4.69       -2.33      6.48 o 
   7  10   2      236.65      318.63     16.69 o 
   8  10   2       12.87       12.67      8.59 o 
  -5  11   2      123.39      165.89     14.51 o 
  -4  11   2        5.84        2.37      9.48 o 
  -3  11   2       92.39      130.92     15.40 o 
  -2  11   2       43.61       53.91     11.85 o 
  -1  11   2        2.00       16.47      7.51 o 
   0  11   2       48.44       45.25      8.35 o 
   1  11   2        8.23       -1.22      6.24 o 
   2  11   2       90.01       91.33     17.48 o 
   3  11   2        0.58       -4.15      5.86 o 
   4  11   2       26.10       31.65      9.18 o 
   5  11   2       25.81       33.46      8.16 o 
 -15   1   3       38.14       36.14     12.44 o 
 -14   1   3       88.98       95.38     14.22 o 
 -13   1   3      101.89      130.32      6.99 o 
 -12   1   3       57.65       75.37      5.66 o 
 -11   1   3      885.27      776.84     14.88 o 
 -10   1   3      272.80      195.36      7.22 o 
  -9   1   3      492.10      607.60      8.60 o 
  -8   1   3      616.00      672.13      8.75 o 
  -7   1   3     1532.83     1352.34     13.58 o 
  -6   1   3     1733.79     1516.08     20.31 o 
  -5   1   3      603.01      954.39     10.56 o 
  -4   1   3     4838.53     6409.13     69.49 o 
  -3   1   3     7155.93     6255.63     67.33 o 
  -2   1   3     3637.18     3359.38     37.14 o 
  -1   1   3     6326.21     7347.06     77.84 o 
   0   1   3      296.58      146.76      3.30 o 
   1   1   3     2282.50     2690.89     26.17 o 
   2   1   3      287.22      409.58      5.47 o 
   3   1   3      945.03      655.85      8.19 o 
   4   1   3      208.43      300.94      7.44 o 
   5   1   3      129.59      117.84      3.49 o 
   6   1   3       64.07       33.52      2.12 o 
   7   1   3     1176.37     1430.25     15.74 o 
   8   1   3       57.68       54.14      2.73 o 
   9   1   3       59.44       41.03      3.35 o 
  10   1   3        0.50        3.72      3.13 o 
  11   1   3       25.90       17.02      5.41 o 
  12   1   3       55.74       47.82      6.38 o 
  13   1   3        0.04        3.65      6.48 o 
  14   1   3        2.14       10.77      9.18 o 
  15   1   3        6.75       -9.00      7.74 o 
 -15   2   3        0.98       -9.48      9.48 o 
 -14   2   3       50.90       51.97      7.83 o 
 -13   2   3       31.73       28.77      6.83 o 
 -12   2   3      642.26      575.38     16.93 o 
 -11   2   3        2.67       -2.06      4.01 o 
 -10   2   3      837.34      967.21     15.07 o 
  -9   2   3       14.30       -1.42      2.87 o 
  -8   2   3      251.83      214.04      6.96 o 
  -7   2   3      296.06      261.41     14.56 o 
  -6   2   3        3.05       29.97      2.44 o 
  -5   2   3     3912.37     4861.34     54.77 o 
  -4   2   3     2403.31     1945.30     24.25 o 
  -3   2   3    17868.39    16832.58    176.87 o 
  -2   2   3     2119.91     2871.45     32.93 o 
  -1   2   3      223.49      714.87     10.12 o 
   0   2   3      341.57      585.91      8.79 o 
   1   2   3     2359.48     2207.72     52.39 o 
   2   2   3       32.67      216.41      5.22 o 
   3   2   3     3416.97     4996.98     56.75 o 
   4   2   3       48.89        5.33      2.05 o 
   5   2   3     4331.93     3856.28     39.35 o 
   6   2   3     1115.44     1229.81     12.05 o 
   7   2   3     1518.01     1688.02     18.24 o 
   8   2   3       54.50       45.61      4.02 o 
   9   2   3      395.35      523.03     10.68 o 
  10   2   3       64.08       51.46      5.24 o 
  11   2   3      878.07      894.02     19.11 o 
  12   2   3       87.10       58.29     10.00 o 
  13   2   3      228.42      266.97     11.62 o 
  14   2   3       13.07       29.62     12.44 o 
  15   2   3      207.81      213.27     21.92 o 
 -15   3   3       55.14       57.95      8.68 o 
 -14   3   3        7.84        9.59      6.66 o 
 -13   3   3      126.28      106.04     13.03 o 
 -12   3   3       10.71        7.41      9.18 o 
 -11   3   3     1185.34     1187.38     26.30 o 
 -10   3   3       52.82       62.89      7.41 o 
  -9   3   3      888.68      759.35     14.55 o 
  -8   3   3       15.92       28.34      3.73 o 
  -7   3   3        7.22       18.90      3.30 o 
  -6   3   3       28.62       13.89      7.70 o 
  -5   3   3      494.03      473.83     13.03 o 
  -4   3   3     3242.69     3750.39     43.73 o 
  -3   3   3     2537.72     2385.04     29.27 o 
  -2   3   3      727.51      762.48     13.26 o 
  -1   3   3     1232.65     1668.37     20.95 o 
   0   3   3     1942.14     2183.57     25.85 o 
   1   3   3      261.61      258.17      7.22 o 
   2   3   3     4261.71     4598.14     44.84 o 
   3   3   3      119.05      167.30      6.50 o 
   4   3   3    11977.67    12681.03    138.68 o 
   5   3   3       12.06        3.48      2.95 o 
   6   3   3     4891.27     4674.34     48.97 o 
   7   3   3      414.47      456.33      9.63 o 
   8   3   3     1708.70     1844.90     23.99 o 
   9   3   3        6.94        9.81      3.68 o 
  10   3   3     1819.44     1752.60     34.72 o 
  11   3   3      130.03      130.70      6.80 o 
  12   3   3     1033.13     1109.17     19.09 o 
  13   3   3       11.87        6.80      7.08 o 
  14   3   3      530.62      577.63     22.38 o 
  15   3   3        7.93        7.11     11.85 o 
 -15   4   3        3.90        2.54      7.41 o 
 -14   4   3      101.52      111.65     10.53 o 
 -13   4   3       69.57       72.02     10.07 o 
 -12   4   3      568.46      543.39     18.37 o 
 -11   4   3        2.16        2.20      5.12 o 
 -10   4   3     2355.99     2325.56     41.97 o 
  -9   4   3       37.09       45.90      9.48 o 
  -8   4   3     1526.90     1334.33     21.30 o 
  -7   4   3      112.36      113.52      9.30 o 
  -6   4   3     1656.13     1863.79     32.29 o 
  -5   4   3     1595.62     1941.20     30.85 o 
  -4   4   3    13800.12    12089.66    127.15 o 
  -3   4   3     5117.16     4574.41     45.36 o 
  -2   4   3     4989.84     6532.93     72.48 o 
  -1   4   3       82.79      374.17     14.44 o 
   0   4   3     7482.85     6156.81     87.03 o 
   1   4   3     2401.50     1529.49     17.38 o 
   2   4   3     1250.50     1756.88     19.92 o 
   3   4   3     5857.92     7192.68     81.72 o 
   4   4   3     2314.58     2018.55     22.66 o 
   5   4   3     8986.92     8466.34     96.06 o 
   6   4   3     2599.28     3091.12     35.19 o 
   7   4   3     1326.26     1486.55     20.59 o 
   8   4   3     1051.33      935.48     15.71 o 
   9   4   3     1359.68     1316.08     20.04 o 
  10   4   3        0.14        3.74      3.90 o 
  11   4   3      981.75     1030.03     18.25 o 
  12   4   3       51.50       61.57      8.37 o 
  13   4   3      429.33      415.83     15.49 o 
  14   4   3       35.10       34.06     10.05 o 
 -14   5   3       51.07       55.10      9.25 o 
 -13   5   3      207.22      194.46     12.66 o 
 -12   5   3       50.14       49.28      8.35 o 
 -11   5   3     1026.70     1110.78     27.07 o 
 -10   5   3       26.07       44.06      7.70 o 
  -9   5   3     2158.22     2023.25     38.19 o 
  -8   5   3      250.88      149.71      9.68 o 
  -7   5   3      415.57      565.91     12.74 o 
  -6   5   3      443.38      550.79     15.60 o 
  -5   5   3     4451.36     4114.08     61.93 o 
  -4   5   3     5668.42     5071.62     50.97 o 
  -3   5   3     9799.72    11021.40    104.16 o 
  -2   5   3     3139.08     3358.84     40.78 o 
  -1   5   3     5082.61     5006.78     57.43 o 
   0   5   3     1049.88      962.05     14.90 o 
   1   5   3     4190.11     3858.22     39.46 o 
   2   5   3     4453.55     4116.09     41.45 o 
   3   5   3     2511.65     2811.18     34.57 o 
   4   5   3     7338.01     8028.27     98.62 o 
   5   5   3     3175.24     2825.19     37.80 o 
   6   5   3     2471.95     1989.51     25.81 o 
   7   5   3     1579.29     1564.34     24.11 o 
   8   5   3      641.00      729.10     14.19 o 
   9   5   3      268.91      205.59      8.19 o 
  10   5   3     1203.01     1197.92     23.95 o 
  11   5   3       68.39       68.12      7.32 o 
  12   5   3      507.51      496.23     15.78 o 
  13   5   3        9.77       13.99      6.73 o 
  14   5   3      326.83      319.86     18.61 o 
 -13   6   3        6.15        1.90      6.90 o 
 -12   6   3      164.22      145.14     11.95 o 
 -11   6   3        6.96       -3.23      8.89 o 
 -10   6   3      662.87      579.54     19.57 o 
  -9   6   3       83.33       66.87     11.55 o 
  -8   6   3      181.80      262.46     12.48 o 
  -7   6   3       17.53       33.62      6.24 o 
  -6   6   3       32.08       10.00      3.83 o 
  -5   6   3      699.65      653.34     17.53 o 
  -4   6   3      824.16      813.71     15.47 o 
  -3   6   3     2752.30     3023.32     34.80 o 
  -2   6   3      743.63      780.47     14.47 o 
  -1   6   3     1047.34     1204.00     18.68 o 
   0   6   3      315.40      307.75      9.15 o 
   1   6   3     1220.82     1334.32     17.29 o 
   2   6   3      349.20      415.74     10.02 o 
   3   6   3     4500.86     4894.15     57.44 o 
   4   6   3        2.55       -0.12      4.13 o 
   5   6   3     3397.81     3373.57     83.83 o 
   6   6   3       63.05       58.59      5.56 o 
   7   6   3     1474.47     1287.60     22.90 o 
   8   6   3      175.44      217.93      9.58 o 
   9   6   3     1553.40     1726.13     36.86 o 
  10   6   3       32.47       49.35      6.85 o 
  11   6   3     1121.65     1041.65     24.67 o 
  12   6   3       15.03       14.81      7.32 o 
  13   6   3      439.62      509.61     20.32 o 
 -13   7   3        5.66        3.85      7.41 o 
 -12   7   3        1.33       -5.82      6.90 o 
 -11   7   3      173.53      205.98     13.80 o 
 -10   7   3        5.26        6.84      6.83 o 
  -9   7   3      190.48      164.51     13.92 o 
  -8   7   3       70.54       68.36     10.66 o 
  -7   7   3       10.76       28.21      6.90 o 
  -6   7   3       18.93       36.44      6.48 o 
  -5   7   3      147.81      136.95      9.19 o 
  -4   7   3      954.28      895.67     17.17 o 
  -3   7   3      452.62      424.78     11.16 o 
  -2   7   3     1219.72     1173.02     27.50 o 
  -1   7   3       10.12        4.19      4.32 o 
   0   7   3       49.23       34.20      4.03 o 
   1   7   3       58.85       42.06      4.61 o 
   2   7   3     1048.25      753.25     17.10 o 
   3   7   3        8.77       13.03      6.81 o 
   4   7   3     1512.15     1680.79     32.25 o 
   5   7   3        3.35       -0.54      4.55 o 
   6   7   3     1104.81      886.46     26.62 o 
   7   7   3       79.35      114.70      7.50 o 
   8   7   3      585.36      675.95     21.85 o 
   9   7   3        3.59        2.15      6.66 o 
  10   7   3      817.00      738.66     35.84 o 
  11   7   3       32.99       32.52      9.00 o 
  12   7   3      250.04      240.51     15.23 o 
 -11   8   3       42.80       57.52      9.84 o 
 -10   8   3      251.10      275.83     15.66 o 
  -9   8   3      239.04      246.14     14.76 o 
  -8   8   3       80.30       75.89     11.55 o 
  -7   8   3       74.14       87.89      9.42 o 
  -6   8   3      129.87      120.79      9.95 o 
  -5   8   3      149.97      158.48     12.44 o 
  -4   8   3      450.65      535.33     13.53 o 
  -3   8   3      812.56      908.20     17.77 o 
  -2   8   3      391.07      387.46     11.17 o 
  -1   8   3      391.28      462.99     11.84 o 
   0   8   3      338.00      373.60     12.48 o 
   1   8   3      183.97      231.97     10.69 o 
   2   8   3      943.19      882.35     21.99 o 
   3   8   3      526.67      557.09     25.18 o 
   4   8   3      161.53      204.57     11.09 o 
   5   8   3       99.06      118.72      9.41 o 
   6   8   3      118.21      105.22     10.03 o 
   7   8   3        3.03       -5.12      5.22 o 
   8   8   3       86.22       70.90      9.63 o 
   9   8   3       85.54      106.98     16.59 o 
  10   8   3        1.67       -2.92      6.48 o 
  11   8   3       54.76       36.76      8.94 o 
 -10   9   3       79.45       81.56     10.95 o 
  -9   9   3       33.26       58.19     10.37 o 
  -8   9   3      150.85      152.92     18.96 o 
  -7   9   3        0.29        0.70      6.90 o 
  -6   9   3        4.97        5.06      8.29 o 
  -5   9   3       35.73       21.89      7.32 o 
  -4   9   3      123.03      116.04     10.21 o 
  -3   9   3        0.60       -4.94      4.45 o 
  -2   9   3      375.74      406.02     11.96 o 
  -1   9   3       37.10       30.84      6.48 o 
   0   9   3      109.86       94.67      7.00 o 
   1   9   3       81.02       64.67     18.07 o 
   2   9   3      111.85       91.08      8.94 o 
   3   9   3       22.36       27.78     10.07 o 
   4   9   3       70.39       66.72      8.16 o 
   5   9   3       15.34       23.41      6.90 o 
   6   9   3        3.20       -8.89      5.92 o 
   7   9   3        1.68        5.89      7.08 o 
   8   9   3       19.27       19.61      7.93 o 
   9   9   3        0.73       -2.60      6.90 o 
  10   9   3       72.71       80.80     11.26 o 
  -8  10   3       60.98       71.85     10.38 o 
  -7  10   3        1.44       22.20     15.11 o 
  -6  10   3      115.26      126.44     11.64 o 
  -5  10   3       16.68        9.99      7.32 o 
  -4  10   3      103.60       85.77      9.53 o 
  -3  10   3       53.90       46.21     11.26 o 
  -2  10   3      619.10      562.81     33.18 o 
  -1  10   3       37.52       48.76      7.30 o 
   0  10   3      349.33      414.94     16.74 o 
   1  10   3       28.19        4.87      6.40 o 
   2  10   3      118.87      118.22     10.47 o 
   3  10   3       41.67       68.11     17.77 o 
   4  10   3      164.79      187.65     15.11 o 
   5  10   3       15.79       16.84      7.74 o 
   6  10   3      187.09      165.53     13.07 o 
   7  10   3        5.21       -0.59      6.70 o 
   8  10   3       33.37       26.07     12.14 o 
  -5  11   3       65.46       97.89     11.29 o 
  -4  11   3        6.70        4.74     10.07 o 
  -3  11   3      161.74      139.81     15.40 o 
  -2  11   3        3.77       -3.55      9.48 o 
  -1  11   3      189.34      198.08     12.73 o 
   0  11   3        0.88        3.55      7.12 o 
   1  11   3       12.63       13.03     10.66 o 
   2  11   3       10.04       -7.70      8.89 o 
   3  11   3        2.53       -5.76      5.92 o 
   4  11   3       29.22       28.00      8.16 o 
   5  11   3       65.67       69.62     10.03 o 
 -14   0   4       14.87       23.70     10.07 o 
 -13   0   4     1282.94     1326.45     27.92 o 
 -12   0   4      155.93      142.33      8.83 o 
 -11   0   4        2.68        2.29      3.92 o 
 -10   0   4        6.95        5.48      4.15 o 
  -9   0   4      216.59      193.09      7.26 o 
  -8   0   4     3095.25     2770.57     44.51 o 
  -7   0   4     3424.30     4254.27     49.89 o 
  -6   0   4     4127.12     4445.07     80.86 o 
  -5   0   4     7851.79     7447.69     99.41 o 
  -4   0   4      943.81      809.16     14.41 o 
  -3   0   4     9063.31    11782.00    153.23 o 
  -2   0   4     7308.95     4741.10     87.68 o 
  -1   0   4      507.44      262.44      8.29 o 
   0   0   4    10350.73     9729.16    127.02 o 
   1   0   4     3945.07     2731.88     38.06 o 
   2   0   4       13.61        1.30      1.97 o 
   3   0   4     9469.75    10753.82    210.60 o 
   4   0   4       23.80       56.74      3.40 o 
   5   0   4     2706.08     3300.35     94.19 o 
   6   0   4       28.39       20.67      2.64 o 
   7   0   4      519.01      441.67      9.06 o 
   8   0   4       17.67        2.08      2.51 o 
   9   0   4        3.11        0.42      3.54 o 
  10   0   4      653.97      594.43     17.11 o 
  11   0   4      175.15      147.51     14.22 o 
  12   0   4      206.81      179.50     16.59 o 
  13   0   4       86.89      109.60     14.81 o 
  14   0   4      147.23      152.84     17.77 o 
  15   0   4       20.23        3.55     11.26 o 
 -16   1   4       70.17       49.17     13.63 o 
 -15   1   4        8.01       18.36     11.26 o 
 -14   1   4      873.96      847.79     22.17 o 
 -13   1   4       13.54       15.31      5.14 o 
 -12   1   4      609.98      629.12     12.12 o 
 -11   1   4       30.78       28.96      3.90 o 
 -10   1   4       81.93       65.24      4.41 o 
  -9   1   4      194.94      140.54      4.85 o 
  -8   1   4     1852.51     1791.69     18.98 o 
  -7   1   4     3813.52     3571.43     32.97 o 
  -6   1   4     1525.37     1641.59     16.81 o 
  -5   1   4      328.79      278.90      6.45 o 
  -4   1   4     3958.32     4017.98     45.22 o 
  -3   1   4        9.97       24.74      3.74 o 
  -2   1   4      994.63     1203.65     16.16 o 
  -1   1   4      245.04      374.90      7.75 o 
   0   1   4     9851.57    12059.90    127.13 o 
   1   1   4     2472.84     2629.54     25.94 o 
   2   1   4       16.86       -1.82      1.21 o 
   3   1   4      152.58      166.28      4.70 o 
   4   1   4     6298.51     7075.40     67.12 o 
   5   1   4      435.74      413.79      5.79 o 
   6   1   4       42.24      181.42      4.61 o 
   7   1   4      302.38      251.17      4.66 o 
   8   1   4     2248.59     2315.26     24.08 o 
   9   1   4       90.74      143.65      5.65 o 
  10   1   4        1.26        0.32      3.33 o 
  11   1   4     1079.19     1045.12    100.09 o 
  12   1   4      164.48      190.17     12.13 o 
  13   1   4        1.00        3.09      6.66 o 
  14   1   4      112.41       91.33     16.59 o 
  15   1   4       23.89       18.78      8.52 o 
 -15   2   4      208.35      252.37     21.92 o 
 -14   2   4       36.39       30.70     11.55 o 
 -13   2   4      929.29      876.82     44.43 o 
 -12   2   4        0.51       -5.12      5.63 o 
 -11   2   4       44.70       57.61      6.83 o 
 -10   2   4      813.88      712.37     18.05 o 
  -9   2   4       67.54       60.52      5.75 o 
  -8   2   4       27.91       25.18      5.93 o 
  -7   2   4     2702.36     2862.06     30.30 o 
  -6   2   4     1113.89     1246.46     15.12 o 
  -5   2   4       92.51      102.81      4.76 o 
  -4   2   4      912.58      526.05      9.54 o 
  -3   2   4     2373.84     2493.34     40.18 o 
  -2   2   4     2971.64     2991.94     41.67 o 
  -1   2   4     1831.12     1215.07     15.47 o 
   0   2   4     5341.92     8029.96     67.19 o 
   1   2   4     7701.32     8255.34    100.12 o 
   2   2   4     6903.52     7525.82     70.78 o 
   3   2   4      986.09     1141.53     16.41 o 
   4   2   4       25.14       37.58      4.69 o 
   5   2   4        7.56        3.55      2.39 o 
   6   2   4      679.96      650.14     19.05 o 
   7   2   4     4153.99     4360.36     46.14 o 
   8   2   4      119.25       97.53     11.37 o 
   9   2   4      986.82      904.19     17.89 o 
  10   2   4      589.55      638.95     15.84 o 
  11   2   4       83.57       91.49      7.27 o 
  12   2   4      594.92      545.58     15.55 o 
  13   2   4      393.96      365.46     15.51 o 
  14   2   4       42.71       39.58      9.61 o 
  15   2   4       33.42       40.88     14.22 o 
 -15   3   4       13.20       19.53      7.51 o 
 -14   3   4      242.07      308.50     14.50 o 
 -13   3   4       20.63       31.93      7.25 o 
 -12   3   4      337.48      295.59     13.33 o 
 -11   3   4        0.68        2.37      7.70 o 
 -10   3   4        1.09       -3.20      3.52 o 
  -9   3   4      185.54      185.64      9.03 o 
  -8   3   4     1354.97     1335.19     26.30 o 
  -7   3   4     1661.55     1615.92     39.70 o 
  -6   3   4     2346.99     2305.28     29.93 o 
  -5   3   4      135.93      129.34      8.98 o 
  -4   3   4      842.07      687.49     11.93 o 
  -3   3   4       69.68       97.67      5.04 o 
  -2   3   4     4227.90     3919.88     44.78 o 
  -1   3   4     3676.94     3420.45     39.20 o 
   0   3   4     1864.46     1641.87     16.10 o 
   1   3   4     3314.78     4326.79     67.95 o 
   2   3   4      303.60       67.21      2.79 o 
   3   3   4      248.95       72.55      3.51 o 
   4   3   4     1953.92     2355.22     30.55 o 
   5   3   4       41.33      101.71      5.35 o 
   6   3   4      196.72      176.06      6.05 o 
   7   3   4      288.91      315.13      9.31 o 
   8   3   4      501.28      485.29     10.63 o 
   9   3   4        6.98       10.31      3.93 o 
  10   3   4       63.46       58.83      5.12 o 
  11   3   4      414.09      383.54     10.78 o 
  12   3   4       59.63       53.95      7.03 o 
  13   3   4       20.75       23.58      6.34 o 
  14   3   4       35.43       48.15     10.05 o 
  15   3   4       34.18       48.58     15.40 o 
 -15   4   4        1.04        5.30      7.25 o 
 -14   4   4        1.75       -3.55      6.40 o 
 -13   4   4      111.33      102.65     11.85 o 
 -12   4   4      104.50      109.20     10.10 o 
 -11   4   4        0.09       -2.67      5.45 o 
 -10   4   4      132.76      107.74      9.36 o 
  -9   4   4       36.61       34.73      4.70 o 
  -8   4   4       79.80       91.73      5.81 o 
  -7   4   4      766.51      864.57     19.82 o 
  -6   4   4      918.00      961.86     16.37 o 
  -5   4   4        4.54       46.66     10.66 o 
  -4   4   4      111.06      101.43      7.51 o 
  -3   4   4     2692.40     2476.95     31.22 o 
  -2   4   4      245.34       84.61      4.52 o 
  -1   4   4      493.62      996.93     23.99 o 
   0   4   4       25.63       16.35      2.19 o 
   1   4   4        3.01        2.20      1.68 o 
   2   4   4      105.04      259.71      5.69 o 
   3   4   4     2098.61     2682.46     28.52 o 
   4   4   4      164.23      154.59      4.45 o 
   5   4   4     2074.88     2201.06     30.43 o 
   6   4   4      327.43      359.63     10.01 o 
   7   4   4       18.82       54.61      4.47 o 
   8   4   4      417.89      442.86     10.61 o 
   9   4   4      107.58      125.49      6.56 o 
  10   4   4        9.84        0.81      3.62 o 
  11   4   4       39.39       45.04      5.48 o 
  12   4   4        0.06       -4.51      4.31 o 
  13   4   4       38.67       36.47      9.42 o 
  14   4   4      140.32      182.63     15.08 o 
 -14   5   4        3.97       10.51      7.25 o 
 -13   5   4        0.01       -1.68      6.66 o 
 -12   5   4       17.98       21.92      8.29 o 
 -11   5   4       51.11       33.60      7.67 o 
 -10   5   4       68.18       93.49      9.53 o 
  -9   5   4      737.49      774.61     21.00 o 
  -8   5   4       23.62       17.55      4.34 o 
  -7   5   4      543.65      508.56     12.64 o 
  -6   5   4      315.20      315.10     11.89 o 
  -5   5   4      376.69      451.49     14.79 o 
  -4   5   4      432.07      543.64     11.84 o 
  -3   5   4     2686.60     2638.12     28.75 o 
  -2   5   4      147.38      169.78     16.84 o 
  -1   5   4      345.56      311.41      7.77 o 
   0   5   4      467.04      587.13     12.06 o 
   1   5   4      993.04      921.49     12.57 o 
   2   5   4      778.06      885.34     11.92 o 
   3   5   4     2211.50     2177.94     30.95 o 
   4   5   4       23.12       42.72      4.52 o 
   5   5   4        2.78        2.76      3.42 o 
   6   5   4      247.25      287.82      9.62 o 
   7   5   4      249.69      218.71      7.79 o 
   8   5   4       21.32       50.74      4.98 o 
   9   5   4       99.54      157.40      7.51 o 
  10   5   4       16.81       36.91      7.87 o 
  11   5   4        0.16        3.96      5.82 o 
  12   5   4       33.53       41.10      7.03 o 
  13   5   4       15.27       21.30      6.88 o 
  14   5   4       14.15        8.11      9.00 o 
 -13   6   4        7.48       -1.48      6.28 o 
 -12   6   4        1.84       -1.76      6.40 o 
 -11   6   4      136.33      160.58     12.06 o 
 -10   6   4      236.12      254.19     18.36 o 
  -9   6   4       55.40       51.93      7.93 o 
  -8   6   4      844.93      765.68     20.73 o 
  -7   6   4      196.70      197.29      8.58 o 
  -6   6   4      195.18      161.47      9.78 o 
  -5   6   4      892.57      955.04     17.40 o 
  -4   6   4      608.27      719.31     14.36 o 
  -3   6   4      139.12      135.65      6.48 o 
  -2   6   4     1297.54     1291.35     20.16 o 
  -1   6   4       70.18       51.23      4.27 o 
   0   6   4     1083.37     1275.54     16.99 o 
   1   6   4     1195.91     1155.49     15.53 o 
   2   6   4     3447.29     3651.09     44.74 o 
   3   6   4      445.84      376.02     12.77 o 
   4   6   4      362.19      419.59     13.75 o 
   5   6   4       27.69       51.00     10.66 o 
   6   6   4        2.74       11.87      4.97 o 
   7   6   4      125.59      124.51     10.86 o 
   8   6   4      282.98      264.49      9.31 o 
   9   6   4       75.94       72.76      6.26 o 
  10   6   4       60.14       61.25      7.51 o 
  11   6   4        0.12       -3.36      5.27 o 
  12   6   4       30.44       24.16      6.66 o 
  13   6   4       11.22       16.48      7.05 o 
 -12   7   4       52.59       57.68      9.53 o 
 -11   7   4       28.54       37.78      8.58 o 
 -10   7   4       96.36      123.23     12.74 o 
  -9   7   4      163.61      195.15     12.48 o 
  -8   7   4       24.66       18.02      7.70 o 
  -7   7   4      143.80      130.23     12.44 o 
  -6   7   4      431.62      513.20     31.40 o 
  -5   7   4        4.09        3.63      3.83 o 
  -4   7   4      219.64      201.30      8.43 o 
  -3   7   4       15.31        9.58      3.98 o 
  -2   7   4      281.82      277.97      8.77 o 
  -1   7   4       82.78       95.13      5.58 o 
   0   7   4       64.75       46.46      3.87 o 
   1   7   4     1195.33     1229.54     20.11 o 
   2   7   4       33.69       29.25      4.27 o 
   3   7   4     1162.07     1024.86     23.45 o 
   4   7   4      254.75      238.42     19.25 o 
   5   7   4       75.46       76.65     12.74 o 
   6   7   4      154.15      160.70      8.21 o 
   7   7   4      442.24      455.09     13.31 o 
   8   7   4      297.42      260.21     14.17 o 
   9   7   4      629.16      648.10     22.22 o 
  10   7   4      240.89      234.10     16.59 o 
  11   7   4      185.44      195.88     14.17 o 
  12   7   4        7.31        7.51      7.93 o 
 -11   8   4       86.67      124.25     29.92 o 
 -10   8   4       11.97       22.06      8.10 o 
  -9   8   4       99.01       72.94     10.21 o 
  -8   8   4      288.56      261.54     14.22 o 
  -7   8   4      132.99      117.11     16.29 o 
  -6   8   4      117.10      150.81     10.80 o 
  -5   8   4      733.00      804.77     17.28 o 
  -4   8   4      154.61      211.53      8.88 o 
  -3   8   4      104.36      106.62      9.07 o 
  -2   8   4      165.43      167.26     10.52 o 
  -1   8   4       50.49       46.53      6.22 o 
   0   8   4      499.21      520.38     12.87 o 
   1   8   4       51.26       37.32      7.54 o 
   2   8   4     1468.38     1294.97     29.92 o 
   3   8   4        0.58        0.30      5.45 o 
   4   8   4      593.33      584.60     18.37 o 
   5   8   4       20.88       26.96      6.90 o 
   6   8   4      290.10      316.95     13.26 o 
   7   8   4       58.87       51.00      8.52 o 
   8   8   4      548.00      527.67     20.16 o 
   9   8   4      194.79      174.79     16.88 o 
  10   8   4      279.44      244.93     20.14 o 
  11   8   4       17.98       26.85      8.58 o 
 -10   9   4      127.08      148.81     12.80 o 
  -9   9   4      302.76      309.30     18.66 o 
  -8   9   4      116.70      118.91     26.66 o 
  -7   9   4      437.05      441.20     17.71 o 
  -6   9   4      435.48      440.24     17.29 o 
  -5   9   4      354.66      343.96     15.40 o 
  -4   9   4      666.12      716.63     20.20 o 
  -3   9   4      459.66      506.20     18.78 o 
  -2   9   4      194.08      206.31     11.29 o 
  -1   9   4      663.20      687.46     17.53 o 
   0   9   4      325.92      327.11     12.03 o 
   1   9   4     1289.32     1342.85     30.15 o 
   2   9   4      481.68      531.61     20.73 o 
   3   9   4      750.71      785.54     40.28 o 
   4   9   4      167.31      179.62     11.31 o 
   5   9   4       98.42       77.37      7.17 o 
   6   9   4       33.36       36.03      7.93 o 
   7   9   4       97.87       88.23     10.37 o 
   8   9   4        0.21       -6.64      6.06 o 
   9   9   4      201.40      186.46     14.08 o 
  -8  10   4      120.31      151.87     18.07 o 
  -7  10   4       77.34       75.79     11.55 o 
  -6  10   4      100.18      124.22     20.14 o 
  -5  10   4      175.07      223.14     13.75 o 
  -4  10   4       73.55       87.63      9.61 o 
  -3  10   4       77.75       59.88      8.38 o 
  -2  10   4      129.57       90.23      9.00 o 
  -1  10   4        0.36        1.18      6.48 o 
   0  10   4      129.38      117.87     16.29 o 
   1  10   4       57.05       50.71      8.58 o 
   2  10   4      273.92      231.41     13.39 o 
   3  10   4       12.62       13.66      7.25 o 
   4  10   4       40.09       16.59     11.85 o 
   5  10   4        0.30       -9.77      6.52 o 
   6  10   4       32.35       18.80      8.59 o 
   7  10   4       16.60        3.76      6.66 o 
   8  10   4      106.18       94.79     17.77 o 
  -5  11   4        4.88        7.70     10.66 o 
  -4  11   4        2.47       -1.18      9.48 o 
  -3  11   4        0.64       -6.52      8.89 o 
  -2  11   4       20.47       12.44      9.48 o 
  -1  11   4        1.14       -5.82      7.08 o 
   0  11   4       46.69       57.20      9.00 o 
   1  11   4       13.94        3.68      6.90 o 
   2  11   4       29.85       40.22     20.14 o 
   3  11   4       25.31       20.73     11.85 o 
   4  11   4       77.72       73.66      9.78 o 
   5  11   4        1.68       -2.73      6.48 o 
 -15   1   5        0.44      -11.55      7.70 o 
 -14   1   5       30.54       40.27      6.17 o 
 -13   1   5       13.97        9.29      8.14 o 
 -12   1   5      489.46      446.73     11.02 o 
 -11   1   5        0.72        0.80      3.10 o 
 -10   1   5      882.54      830.37     13.41 o 
  -9   1   5       10.17       10.76      2.90 o 
  -8   1   5     1185.59     1182.43     15.87 o 
  -7   1   5      256.48      275.41      6.70 o 
  -6   1   5     1128.20     1279.24     23.51 o 
  -5   1   5      599.21      392.33     10.37 o 
  -4   1   5      956.55     1040.51     14.77 o 
  -3   1   5        5.56        2.00      1.64 o 
  -2   1   5     7749.09     9417.71    108.06 o 
  -1   1   5      711.80      645.74     12.15 o 
   0   1   5     6006.44     6538.44     61.40 o 
   1   1   5       20.16       33.86      1.80 o 
   2   1   5    11410.96    11422.86    105.78 o 
   3   1   5       61.76       34.66      2.14 o 
   4   1   5     1836.34     1882.48     20.31 o 
   5   1   5      103.11      110.38      3.60 o 
   6   1   5     1606.58     1938.33     17.47 o 
   7   1   5       41.20       40.95      3.04 o 
   8   1   5     1036.30      960.99     21.62 o 
   9   1   5      105.19      113.52      6.01 o 
  10   1   5       93.16       80.69      8.89 o 
  11   1   5        0.32       -2.84      3.42 o 
  12   1   5        2.76       -0.89      6.28 o 
  13   1   5        1.54       -8.47      8.00 o 
  14   1   5        7.89        4.71      7.74 o 
  15   1   5       15.71       16.67      8.58 o 
 -15   2   5       48.51       35.35      8.29 o 
 -14   2   5        4.35       -4.87      5.55 o 
 -13   2   5       59.25       94.11     14.51 o 
 -12   2   5        6.59        3.48      3.99 o 
 -11   2   5     1436.31     1272.61     21.15 o 
 -10   2   5       10.15       40.98      4.57 o 
  -9   2   5      414.89      569.80     12.25 o 
  -8   2   5      248.01      133.29      6.10 o 
  -7   2   5      690.62      616.33     12.04 o 
  -6   2   5       31.98      108.97      5.21 o 
  -5   2   5      439.06      478.37      9.45 o 
  -4   2   5     2515.56     2580.59     31.32 o 
  -3   2   5     6663.18     6805.96     91.25 o 
  -2   2   5      466.57      184.23      5.21 o 
  -1   2   5     6822.62     7477.09     70.36 o 
   0   2   5       55.53       70.24      2.93 o 
   1   2   5      301.04      683.30     17.95 o 
   2   2   5        4.71        1.34      1.30 o 
   3   2   5     3181.54     2672.48     32.93 o 
   4   2   5     2103.57     1461.89     20.85 o 
   5   2   5      633.58      860.82     14.57 o 
   6   2   5      789.54      962.87     16.16 o 
   7   2   5     3071.01     2763.07     37.50 o 
   8   2   5      611.27      645.13     14.66 o 
   9   2   5      173.40      185.15      8.03 o 
  10   2   5      318.20      336.69      9.23 o 
  11   2   5       14.12       20.91      5.45 o 
  12   2   5      360.30      339.59     12.75 o 
  13   2   5       21.15        8.95     15.40 o 
  14   2   5      185.99      190.68     14.22 o 
  15   2   5       44.25       54.20     18.36 o 
 -15   3   5       43.32       51.95     13.63 o 
 -14   3   5       32.20       42.04     13.03 o 
 -13   3   5        4.55        5.31      8.00 o 
 -12   3   5      576.66      555.21     17.46 o 
 -11   3   5       17.51       32.19      6.40 o 
 -10   3   5     1844.52     1785.48     37.91 o 
  -9   3   5       47.11       32.36      5.92 o 
  -8   3   5      603.28      559.74     13.94 o 
  -7   3   5       57.10       84.03      5.19 o 
  -6   3   5      333.89      398.32      9.54 o 
  -5   3   5      324.90      423.34      9.41 o 
  -4   3   5     1721.96     1322.76     18.90 o 
  -3   3   5     5341.15     5469.01     61.54 o 
  -2   3   5     3155.79     4391.63     49.91 o 
  -1   3   5      245.15      785.10      9.26 o 
   0   3   5     4239.96     3035.97     27.54 o 
   1   3   5     2596.38     2304.02     23.85 o 
   2   3   5       50.68      255.01      4.96 o 
   3   3   5     5043.79     6374.15     61.40 o 
   4   3   5       48.93       12.94      2.84 o 
   5   3   5     7562.74     6987.69     80.10 o 
   6   3   5      882.00     1281.53     20.38 o 
   7   3   5     1699.55     1978.13     31.26 o 
   8   3   5     1613.38     1350.04     19.63 o 
   9   3   5     1126.98      901.24     15.59 o 
  10   3   5      130.19      205.86      7.88 o 
  11   3   5      777.20      877.62     16.45 o 
  12   3   5        8.39       -2.93      5.58 o 
  13   3   5      426.35      397.29     14.33 o 
  14   3   5      109.36      117.52     11.95 o 
  15   3   5      360.33      375.59     29.03 o 
 -15   4   5      123.23      125.47     11.38 o 
 -14   4   5        5.14       16.55      6.97 o 
 -13   4   5      331.27      330.42     14.76 o 
 -12   4   5        6.78        3.55      6.28 o 
 -11   4   5     2457.74     2430.63     87.68 o 
 -10   4   5       24.38       31.81      5.04 o 
  -9   4   5     3464.36     3310.98     54.50 o 
  -8   4   5       70.82       70.58      7.80 o 
  -7   4   5     2069.68     2267.99     31.08 o 
  -6   4   5       22.77       16.58      3.52 o 
  -5   4   5     7284.82     6885.14     87.95 o 
  -4   4   5     2822.77     2347.37     30.53 o 
  -3   4   5    10218.79    11158.83    120.80 o 
  -2   4   5      951.38     1126.11     19.67 o 
  -1   4   5    11783.73    10610.17    114.20 o 
   0   4   5       65.55        2.25      1.96 o 
   1   4   5     3939.53     4491.73     43.95 o 
   2   4   5      549.69      544.63      8.64 o 
   3   4   5     1587.42     1311.05     15.90 o 
   4   4   5     4719.59     4491.64     54.26 o 
   5   4   5     2149.76     2114.63     29.75 o 
   6   4   5     1448.25     1404.83     24.91 o 
   7   4   5     3311.56     3225.37     36.77 o 
   8   4   5      297.15      307.63      9.16 o 
   9   4   5     1067.19      999.77     17.26 o 
  10   4   5      415.83      422.67     11.20 o 
  11   4   5        1.28       -2.58      3.65 o 
  12   4   5      158.75      166.05      9.66 o 
  13   4   5       50.61       44.93      9.19 o 
  14   4   5      310.24      332.40     18.61 o 
 -14   5   5      132.94      114.52     11.22 o 
 -13   5   5        5.60       -3.13      6.06 o 
 -12   5   5      979.07      944.27     60.43 o 
 -11   5   5       23.25       24.44      8.59 o 
 -10   5   5     3228.23     3189.79     54.34 o 
  -9   5   5       19.68       28.94      5.19 o 
  -8   5   5     2223.00     2203.41     69.31 o 
  -7   5   5      253.50      203.09      8.19 o 
  -6   5   5     3360.34     3033.15     41.05 o 
  -5   5   5      251.77      195.49     11.31 o 
  -4   5   5    11249.13    11774.98    128.66 o 
  -3   5   5     1969.92     2114.90     28.59 o 
  -2   5   5    14731.19    15164.93    162.41 o 
  -1   5   5       48.84       15.41      3.26 o 
   0   5   5    11680.59    11627.29    109.64 o 
   1   5   5        9.90       29.94      2.79 o 
   2   5   5     4387.41     5528.66     55.38 o 
   3   5   5     1351.86     1692.30     20.32 o 
   4   5   5     3255.74     3032.16     40.01 o 
   5   5   5     1705.53     1583.74     32.76 o 
   6   5   5     2594.75     2718.11     47.78 o 
   7   5   5      167.14      235.55     11.37 o 
   8   5   5     2288.27     2103.00     28.28 o 
   9   5   5      415.33      403.66     11.14 o 
  10   5   5       41.79       51.94      5.50 o 
  11   5   5      216.93      213.01      9.33 o 
  12   5   5        7.17        2.58      6.09 o 
  13   5   5      234.77      234.47     25.18 o 
  14   5   5       71.16       95.06     13.33 o 
 -13   6   5       88.76       89.60     10.63 o 
 -12   6   5       43.63       29.07      9.48 o 
 -11   6   5      855.28      836.39     30.51 o 
 -10   6   5       16.10       19.55      7.08 o 
  -9   6   5     1070.68     1082.75     26.06 o 
  -8   6   5       44.14       77.79      6.43 o 
  -7   6   5      498.57      539.18     23.62 o 
  -6   6   5      197.99      153.76      8.86 o 
  -5   6   5     1306.93     1150.08     19.81 o 
  -4   6   5      795.58      619.83     13.20 o 
  -3   6   5     2874.69     3303.97     41.71 o 
  -2   6   5      728.50      893.19     15.70 o 
  -1   6   5     3959.03     3330.74     41.11 o 
   0   6   5       67.56       28.32      3.20 o 
   1   6   5     3076.72     3377.67     41.98 o 
   2   6   5     1634.02     1698.72     24.13 o 
   3   6   5     1534.25     1488.80     29.31 o 
   4   6   5     3020.20     3090.32     50.48 o 
   5   6   5      749.39      648.90     14.89 o 
   6   6   5     1505.57     1319.70     23.24 o 
   7   6   5     1548.21     1677.36     28.22 o 
   8   6   5      766.17      836.00     16.21 o 
   9   6   5      569.67      525.27     13.27 o 
  10   6   5      821.38      733.14     16.10 o 
  11   6   5        1.92       -1.83      5.74 o 
  12   6   5      354.10      379.11     15.05 o 
  13   6   5       98.96      100.57      9.78 o 
 -12   7   5      144.94      164.47     28.44 o 
 -11   7   5       17.35        6.64      7.32 o 
 -10   7   5      572.19      497.70     18.47 o 
  -9   7   5       10.80       -2.06      5.64 o 
  -8   7   5      185.16      234.24     12.23 o 
  -7   7   5      157.32       68.33      8.16 o 
  -6   7   5      546.42      450.61     13.74 o 
  -5   7   5       20.68        6.27      4.08 o 
  -4   7   5      723.54      950.25     18.00 o 
  -3   7   5      577.63      769.77     19.92 o 
  -2   7   5     1279.39      916.59     16.71 o 
  -1   7   5      210.24      165.52      7.22 o 
   0   7   5      455.55      582.48     12.90 o 
   1   7   5      125.37      156.01      7.06 o 
   2   7   5     1151.66     1045.67     26.07 o 
   3   7   5     1444.27     1336.73     28.27 o 
   4   7   5      413.12      404.41     14.22 o 
   5   7   5      752.81      809.01     20.89 o 
   6   7   5      786.05      847.03     21.97 o 
   7   7   5      268.50      263.68     12.77 o 
   8   7   5      725.75      703.28     17.65 o 
   9   7   5      377.62      364.87     21.92 o 
  10   7   5        8.04       -1.52      6.66 o 
  11   7   5      211.64      196.15     14.08 o 
  12   7   5       36.87       36.76      9.19 o 
 -11   8   5      269.16      307.82     16.35 o 
 -10   8   5       34.84       30.66      8.25 o 
  -9   8   5      354.38      361.88     20.14 o 
  -8   8   5       33.76       29.06      7.67 o 
  -7   8   5      322.20      261.61     13.80 o 
  -6   8   5       34.88       48.59      6.00 o 
  -5   8   5      867.04      888.81     18.43 o 
  -4   8   5       37.79       20.29      5.07 o 
  -3   8   5     1097.14     1106.53     20.03 o 
  -2   8   5       16.47       21.59      4.55 o 
  -1   8   5      821.56      802.79     16.50 o 
   0   8   5       84.37       71.83      6.81 o 
   1   8   5     1054.06     1121.77     26.39 o 
   2   8   5        6.94       14.52      6.06 o 
   3   8   5      605.69      639.97     19.06 o 
   4   8   5        4.69        8.36      5.82 o 
   5   8   5      184.56      178.71     15.11 o 
   6   8   5       99.76      129.06     13.33 o 
   7   8   5      286.53      264.56     26.31 o 
   8   8   5       38.46        9.77      7.12 o 
   9   8   5       58.96       17.48      7.54 o 
  10   8   5       14.85        4.91      7.08 o 
  11   8   5        2.12       -5.54      6.52 o 
 -10   9   5       67.15       64.89      9.82 o 
  -9   9   5       86.68       77.66     10.25 o 
  -8   9   5       20.98       23.10     11.85 o 
  -7   9   5        1.14       -3.02      9.77 o 
  -6   9   5      127.85      134.93     11.05 o 
  -5   9   5        6.16        3.36      6.24 o 
  -4   9   5      168.44      183.00      9.12 o 
  -3   9   5       23.68       29.65      5.58 o 
  -2   9   5        8.47        4.48      5.64 o 
  -1   9   5        1.73       -3.22      4.61 o 
   0   9   5       53.03       61.19      8.35 o 
   1   9   5        6.95       27.01     14.81 o 
   2   9   5      150.12      169.52     11.09 o 
   3   9   5        2.92       -4.52     10.07 o 
   4   9   5       19.40       23.44      7.32 o 
   5   9   5       30.83       34.22      7.51 o 
   6   9   5       22.17       17.15      6.10 o 
   7   9   5       80.89       55.97      9.25 o 
   8   9   5       51.50       49.93      9.42 o 
   9   9   5        3.05        7.11      7.96 o 
  -8  10   5       30.61       27.20      8.83 o 
  -7  10   5       80.75      107.75     26.95 o 
  -6  10   5        6.72        3.35      7.25 o 
  -5  10   5        8.44        4.29      7.08 o 
  -4  10   5        0.57        0.00      7.70 o 
  -3  10   5      109.17       89.23      9.19 o 
  -2  10   5       12.73       13.54      5.45 o 
  -1  10   5      239.15      287.76     14.87 o 
   0  10   5        5.91       -1.24      6.48 o 
   1  10   5       41.86       52.51      8.16 o 
   2  10   5       38.45       50.93      8.16 o 
   3  10   5        5.89        7.68      6.90 o 
   4  10   5       20.08       28.00      8.16 o 
   5  10   5       12.17       11.96      7.74 o 
   6  10   5       17.35        5.07      6.66 o 
   7  10   5        0.16        4.77      9.48 o 
  -5  11   5       21.96       18.36     10.66 o 
  -4  11   5       13.60       -1.78      9.48 o 
  -3  11   5        4.17       -5.92     11.26 o 
  -2  11   5      124.16      126.92     11.89 o 
  -1  11   5       23.43       12.42      7.51 o 
   0  11   5       30.43       32.31     16.59 o 
   1  11   5       14.49       15.02     15.70 o 
   2  11   5        0.36        0.83     12.44 o 
   3  11   5       17.63        6.52     10.07 o 
   4  11   5        7.49       17.82     12.74 o 
 -15   0   6        8.67       -0.59     10.07 o 
 -14   0   6      668.88      589.38     18.73 o 
 -13   0   6      169.66      165.68     10.53 o 
 -12   0   6      254.92      303.90     19.85 o 
 -11   0   6       23.90       46.67     12.74 o 
 -10   0   6       20.06       13.14      4.70 o 
  -9   0   6      166.68      106.96      6.97 o 
  -8   0   6      719.33      682.84     29.92 o 
  -7   0   6     8472.31     8399.72    154.32 o 
  -6   0   6      471.07      601.62     13.99 o 
  -5   0   6      414.52      520.93     28.14 o 
  -4   0   6     3131.29     2627.36     53.32 o 
  -3   0   6       64.92      123.65      7.11 o 
  -2   0   6      404.49      601.65     11.31 o 
  -1   0   6     8557.90    11475.68    207.35 o 
   0   0   6     1662.89     1069.93     17.35 o 
   1   0   6    23378.81    24185.25    312.23 o 
   2   0   6       96.37      110.42      5.12 o 
   3   0   6     1787.02     2208.31     33.14 o 
   4   0   6     2041.61     1534.79     24.71 o 
   5   0   6     3247.50     3362.05     90.34 o 
   6   0   6     1804.11     1786.77     33.50 o 
   7   0   6      211.25      228.41      8.44 o 
   8   0   6     1333.77     1264.87     30.51 o 
   9   0   6      265.30      209.72     16.00 o 
  10   0   6        8.30       -7.70      7.11 o 
  11   0   6     1457.95     1359.59     43.84 o 
  12   0   6      560.95      600.12     29.62 o 
  13   0   6        5.14       18.36     11.26 o 
  14   0   6      183.03      226.90     21.33 o 
  15   0   6        1.06       -7.11     10.66 o 
 -15   1   6      144.57      136.64     10.95 o 
 -14   1   6       10.81       17.07     12.44 o 
 -13   1   6      487.13      479.77     17.48 o 
 -12   1   6       83.14       91.52      7.35 o 
 -11   1   6        4.10        1.90      3.29 o 
 -10   1   6      146.44      111.77      5.48 o 
  -9   1   6       48.35       20.11      3.22 o 
  -8   1   6     1837.31     1623.95     23.19 o 
  -7   1   6       32.71       83.69      4.72 o 
  -6   1   6     4419.22     5334.78     64.91 o 
  -5   1   6      191.53       72.30      3.92 o 
  -4   1   6      107.45        6.02      2.54 o 
  -3   1   6      179.31      602.31     10.01 o 
  -2   1   6      811.58     1209.07     18.56 o 
  -1   1   6      601.49      409.79      9.15 o 
   0   1   6    11999.02    11864.35    109.72 o 
   1   1   6     5563.17     3413.09     33.77 o 
   2   1   6     2074.82     2632.85     27.01 o 
   3   1   6      156.01      137.69      3.87 o 
   4   1   6     2794.37     2247.56     23.96 o 
   5   1   6      128.27       71.08      3.36 o 
   6   1   6     2838.08     2702.00     28.14 o 
   7   1   6     4396.11     4379.54     74.65 o 
   8   1   6      338.57      391.34     10.18 o 
   9   1   6      330.55      329.78     12.99 o 
  10   1   6     1798.15     1787.39     35.81 o 
  11   1   6      295.81      292.06     17.48 o 
  12   1   6      760.71      789.26     39.10 o 
  13   1   6      476.21      511.20     19.89 o 
  14   1   6        3.15        3.78      7.74 o 
  15   1   6       76.85       80.01     11.09 o 
 -15   2   6       16.06       27.22      7.67 o 
 -14   2   6      235.34      256.97     12.95 o 
 -13   2   6       24.35       39.24      7.08 o 
 -12   2   6       77.14       65.57      6.04 o 
 -11   2   6        9.06        8.43      3.88 o 
 -10   2   6       76.84       65.48      5.41 o 
  -9   2   6       13.38       28.97      4.03 o 
  -8   2   6       25.02       43.08      4.23 o 
  -7   2   6     3288.52     3151.15     39.04 o 
  -6   2   6      195.81      286.52      7.95 o 
  -5   2   6        5.23       16.13      2.76 o 
  -4   2   6      615.88      852.03     13.41 o 
  -3   2   6       52.32      136.54      5.38 o 
  -2   2   6       75.18       80.35      7.95 o 
  -1   2   6     3706.80     4845.84     47.10 o 
   0   2   6     4583.18     5453.04     52.36 o 
   1   2   6     7723.14     8767.07     94.51 o 
   2   2   6     3134.81     3988.25     39.49 o 
   3   2   6     2562.18     2484.12     26.00 o 
   4   2   6        0.03        2.52      3.67 o 
   5   2   6     2191.55     2651.27     34.16 o 
   6   2   6     3555.02     4004.53     49.29 o 
   7   2   6     1258.67     1269.05     22.08 o 
   8   2   6     1940.26     1810.55     29.98 o 
   9   2   6      521.03      581.01     13.68 o 
  10   2   6       31.04       41.84      5.76 o 
  11   2   6     2037.30     1932.88     32.14 o 
  12   2   6      580.68      551.65     22.93 o 
  13   2   6      102.68      117.07     27.55 o 
  14   2   6      133.71      160.62     13.15 o 
  15   2   6       33.15        2.25      8.52 o 
 -15   3   6       31.22       25.04      9.48 o 
 -14   3   6        0.54        5.42      6.66 o 
 -13   3   6      169.40      175.46     11.85 o 
 -12   3   6      161.90      162.30     21.33 o 
 -11   3   6        5.21        3.91      4.16 o 
 -10   3   6       14.35       23.57      4.57 o 
  -9   3   6       49.01       52.91      6.10 o 
  -8   3   6      791.26      707.73     14.22 o 
  -7   3   6      543.55      601.44     12.47 o 
  -6   3   6     1843.81     1875.40     25.95 o 
  -5   3   6      154.27      172.30      9.80 o 
  -4   3   6     1032.81     1039.06     16.16 o 
  -3   3   6       96.44      102.68      4.76 o 
  -2   3   6      967.56      817.68     22.17 o 
  -1   3   6      207.49      133.24      6.14 o 
   0   3   6     3480.70     4324.27     39.12 o 
   1   3   6     1316.41     1974.11     20.36 o 
   2   3   6     2612.83     1902.68     26.63 o 
   3   3   6      183.54      306.05      6.18 o 
   4   3   6       60.15       88.90      5.59 o 
   5   3   6       14.07       18.87      3.75 o 
   6   3   6      675.84      656.22     13.56 o 
   7   3   6     1258.00     1257.99     21.06 o 
   8   3   6       17.05       31.31      4.05 o 
   9   3   6        4.92       11.46      3.77 o 
  10   3   6      212.53      213.51      8.11 o 
  11   3   6       34.21       50.12     10.00 o 
  12   3   6      137.18      127.61      9.07 o 
  13   3   6      294.89      312.75     15.49 o 
  14   3   6       45.55       30.52      9.19 o 
 -14   4   6       33.21       47.59      8.52 o 
 -13   4   6       77.71       87.93      9.78 o 
 -12   4   6        0.05        0.59      6.28 o 
 -11   4   6       47.96       50.97      7.83 o 
 -10   4   6        3.27        4.50      4.27 o 
  -9   4   6        0.10        2.37      5.45 o 
  -8   4   6      144.00      180.57      7.91 o 
  -7   4   6      702.69      811.64     17.74 o 
  -6   4   6       15.88       17.24      3.52 o 
  -5   4   6      257.08      188.29      9.47 o 
  -4   4   6       11.28       20.15      3.64 o 
  -3   4   6       14.65       27.62      3.49 o 
  -2   4   6     1355.79     1509.62     37.18 o 
  -1   4   6     1345.08     1530.44     18.38 o 
   0   4   6       59.75       82.55      3.23 o 
   1   4   6       20.60       36.55      3.57 o 
   2   4   6       43.90       32.13      4.87 o 
   3   4   6      417.84      453.49      7.48 o 
   4   4   6      188.91      247.68      8.08 o 
   5   4   6      206.64      223.50      7.95 o 
   6   4   6      667.68      716.45     14.90 o 
   7   4   6       18.13       37.91      5.45 o 
   8   4   6      104.97      144.24      7.37 o 
   9   4   6       65.51       70.13      7.50 o 
  10   4   6        8.17       14.66      6.16 o 
  11   4   6       23.94       31.44      5.73 o 
  12   4   6      148.50      175.48     14.77 o 
  13   4   6       60.89       68.69      7.85 o 
  14   4   6       51.69       25.00     16.59 o 
 -14   5   6       28.26       36.30      8.52 o 
 -13   5   6        8.72       11.61      6.90 o 
 -12   5   6       16.03       35.01     13.63 o 
 -11   5   6      222.17      252.56     13.57 o 
 -10   5   6       84.42      104.75      9.39 o 
  -9   5   6       15.25       24.82      5.46 o 
  -8   5   6       96.52      108.81      6.79 o 
  -7   5   6      276.65      245.57      9.10 o 
  -6   5   6        3.38       22.28      4.21 o 
  -5   5   6     1710.57     1702.73     25.04 o 
  -4   5   6      545.98      513.45     12.95 o 
  -3   5   6      241.91      295.83      8.58 o 
  -2   5   6        9.29        3.23      4.41 o 
  -1   5   6       34.74       17.96      2.97 o 
   0   5   6      496.18      580.73      9.71 o 
   1   5   6      568.52      887.42     12.32 o 
   2   5   6      264.14      366.82      7.54 o 
   3   5   6      829.30      589.90     12.77 o 
   4   5   6       19.02        3.67      3.39 o 
   5   5   6      890.89      980.80     18.23 o 
   6   5   6      252.05      186.73     12.45 o 
   7   5   6     1210.07     1070.74     20.14 o 
   8   5   6       36.65       46.25      5.54 o 
   9   5   6       26.28       23.40      4.51 o 
  10   5   6       78.95       77.53      6.23 o 
  11   5   6       10.70        0.25      4.15 o 
  12   5   6        0.03       -0.40      4.58 o 
  13   5   6       76.70       85.87     11.51 o 
 -13   6   6        0.13       -1.11      6.90 o 
 -12   6   6      158.60      150.70     12.23 o 
 -11   6   6        9.93        2.55      6.55 o 
 -10   6   6      138.50      179.03     11.53 o 
  -9   6   6      297.72      338.43     14.59 o 
  -8   6   6       29.99       24.88      4.92 o 
  -7   6   6      407.39      308.39     10.44 o 
  -6   6   6     1070.33     1180.88     20.60 o 
  -5   6   6      396.85      389.76     18.42 o 
  -4   6   6     1519.17     1539.30     25.50 o 
  -3   6   6      566.92      476.86     11.44 o 
  -2   6   6      181.39      177.01      7.08 o 
  -1   6   6       13.92       25.37      3.73 o 
   0   6   6      101.15      105.07      4.76 o 
   1   6   6      422.04      436.02     14.80 o 
   2   6   6      358.43      314.36     12.57 o 
   3   6   6     1206.64     1055.25     23.67 o 
   4   6   6       65.30      100.96      6.90 o 
   5   6   6       45.12       34.22      5.01 o 
   6   6   6      386.77      364.07     11.47 o 
   7   6   6       21.12       22.51      5.21 o 
   8   6   6       40.11       38.79      5.18 o 
   9   6   6        6.92        6.84      4.56 o 
  10   6   6      125.12      135.02      8.07 o 
  11   6   6       19.31        6.62      8.26 o 
  12   6   6        6.02       15.68      9.14 o 
  13   6   6       18.17       20.28      9.74 o 
 -12   7   6       28.65       39.23      8.68 o 
 -11   7   6      122.83      147.04     12.06 o 
 -10   7   6        4.32        2.48      6.90 o 
  -9   7   6        1.64        1.42      5.82 o 
  -8   7   6      262.41      248.41     12.48 o 
  -7   7   6       10.80        4.43      4.52 o 
  -6   7   6      334.02      408.12     12.02 o 
  -5   7   6      639.37      631.94     17.91 o 
  -4   7   6      574.34      590.34     13.76 o 
  -3   7   6        0.96        3.03      3.61 o 
  -2   7   6      248.84      249.48      8.60 o 
  -1   7   6      472.06      444.49      9.71 o 
   0   7   6      660.83      656.30     13.95 o 
   1   7   6      135.54      129.33     19.25 o 
   2   7   6     3069.17     2971.58     92.12 o 
   3   7   6      136.53      134.22     18.66 o 
   4   7   6     1172.79     1207.44     54.50 o 
   5   7   6       55.16       67.11     11.26 o 
   6   7   6      395.71      435.43     15.85 o 
   7   7   6      104.71      116.83      9.61 o 
   8   7   6      565.78      546.13     13.92 o 
   9   7   6      542.21      526.27     13.90 o 
  10   7   6      310.29      354.43     14.34 o 
  11   7   6       69.80       82.36      8.99 o 
  12   7   6      149.86      142.08     10.99 o 
 -11   8   6       10.01        8.66      7.67 o 
 -10   8   6      133.79      155.43     14.22 o 
  -9   8   6       91.16       81.16     10.21 o 
  -8   8   6        1.53        6.88      6.40 o 
  -7   8   6      239.03      218.03     12.73 o 
  -6   8   6      311.46      305.32     11.28 o 
  -5   8   6      591.13      619.96     15.27 o 
  -4   8   6      592.61      611.33     14.79 o 
  -3   8   6      607.79      629.60     14.54 o 
  -2   8   6        1.68       -5.76      4.74 o 
  -1   8   6      317.59      356.77     11.14 o 
   0   8   6       29.99       45.20      9.77 o 
   1   8   6     1474.05     1422.62     30.79 o 
   2   8   6       12.25        9.23      7.11 o 
   3   8   6     1660.54     1776.01     35.81 o 
   4   8   6        0.03        7.34      6.48 o 
   5   8   6      575.38      521.82     18.01 o 
   6   8   6        3.02        3.26      6.28 o 
   7   8   6      328.16      349.95     12.86 o 
   8   8   6      215.14      219.11     14.92 o 
   9   8   6      390.47      389.82     26.07 o 
  10   8   6      190.56      206.48     14.34 o 
  -9   9   6      117.34      131.93     32.29 o 
  -8   9   6      287.59      274.10     21.33 o 
  -7   9   6      112.23      109.35     14.81 o 
  -6   9   6      335.79      310.70     14.83 o 
  -5   9   6      751.35      777.00     17.88 o 
  -4   9   6      433.77      421.16     13.07 o 
  -3   9   6      473.22      506.86     16.87 o 
  -2   9   6      196.42      217.54      9.89 o 
  -1   9   6      123.81      143.96     10.87 o 
   0   9   6      282.67      255.26     21.92 o 
   1   9   6      194.70      183.92     11.93 o 
   2   9   6      794.02      729.39     40.88 o 
   3   9   6       92.35      129.90     10.45 o 
   4   9   6      182.31      176.07     11.89 o 
   5   9   6       85.64       58.81     11.85 o 
   6   9   6       29.91       15.54      6.97 o 
   7   9   6       10.32        5.54      7.08 o 
   8   9   6       81.76       86.05     10.63 o 
   9   9   6       64.15       74.61     10.21 o 
  -7  10   6      116.09      131.00     15.11 o 
  -6  10   6       43.55       34.96      8.52 o 
  -5  10   6      148.13      136.26     14.22 o 
  -4  10   6       83.53       89.74      9.19 o 
  -3  10   6      148.50      143.49      9.03 o 
  -2  10   6        5.51       17.76      7.51 o 
  -1  10   6       76.02       63.37      9.48 o 
   0  10   6       15.73       26.95      7.96 o 
   1  10   6      260.51      211.63     13.15 o 
   2  10   6        2.04        3.55      6.28 o 
   3  10   6      250.10      249.54     14.64 o 
   4  10   6        0.36        0.77      6.90 o 
   5  10   6       62.19       55.35      9.42 o 
   6  10   6        9.93        0.94      5.81 o 
   7  10   6       88.85       91.13     11.26 o 
  -4  11   6       38.25       47.99     12.44 o 
  -3  11   6       29.86       23.99      8.94 o 
  -2  11   6       56.90       66.29     18.66 o 
  -1  11   6      141.50      135.84     12.57 o 
   0  11   6       67.31       83.24     10.47 o 
   1  11   6      107.75      122.93     11.73 o 
   2  11   6      223.29      228.02     14.64 o 
   3  11   6       91.94       93.17     10.87 o 
 -15   1   7       13.84        2.41      6.81 o 
 -14   1   7        9.21       14.58      6.90 o 
 -13   1   7       10.35       18.00      6.93 o 
 -12   1   7       56.80       29.16      5.34 o 
 -11   1   7      513.06      394.40     11.41 o 
 -10   1   7       59.54      115.06      6.25 o 
  -9   1   7      424.05      527.16     12.97 o 
  -8   1   7      667.39      585.13     12.16 o 
  -7   1   7     1360.09     1254.10     19.11 o 
  -6   1   7     1297.37     1633.05     22.66 o 
  -5   1   7      228.17      353.03      8.06 o 
  -4   1   7      839.33      778.35     12.62 o 
  -3   1   7     1524.63     1566.73     20.60 o 
  -2   1   7      780.97     1025.16     12.48 o 
  -1   1   7     3013.38     3224.87     32.39 o 
   0   1   7     1758.96     1800.36     19.50 o 
   1   1   7     2322.08     2207.35     23.41 o 
   2   1   7     1147.31     1164.75     14.05 o 
   3   1   7     2352.77     1942.19     21.35 o 
   4   1   7      147.04      198.13      5.13 o 
   5   1   7       32.19       -0.20      4.87 o 
   6   1   7      425.73      258.00      8.16 o 
   7   1   7      494.73      441.20     12.88 o 
   8   1   7       70.32      133.37      6.53 o 
   9   1   7        2.07        5.97      3.73 o 
  10   1   7      178.67      140.22      8.08 o 
  11   1   7        1.50       12.98      7.32 o 
  12   1   7        0.38       -7.11      6.70 o 
  13   1   7       12.96       18.23      8.59 o 
  14   1   7        2.61        7.11      9.48 o 
  15   1   7        0.43        1.51      8.25 o 
 -15   2   7       66.56       81.95     10.96 o 
 -14   2   7        3.68        2.25      5.98 o 
 -13   2   7       42.42       50.93     21.62 o 
 -12   2   7      173.89      144.07     10.72 o 
 -11   2   7       29.52       45.45      5.24 o 
 -10   2   7      663.42      689.33     14.65 o 
  -9   2   7      334.19      289.92      9.07 o 
  -8   2   7      576.09      548.66     11.91 o 
  -7   2   7      818.79      711.79     14.31 o 
  -6   2   7      636.23      635.91     12.02 o 
  -5   2   7      222.50      196.60      6.48 o 
  -4   2   7     1010.40      786.84     13.07 o 
  -3   2   7      313.00      257.38      6.68 o 
  -2   2   7     4344.39     4880.67     48.08 o 
  -1   2   7      452.72      469.92      6.54 o 
   0   2   7      645.74      627.04     10.10 o 
   1   2   7      290.68      400.22     11.39 o 
   2   2   7      883.09     1102.12     13.44 o 
   3   2   7      476.54      383.51      6.75 o 
   4   2   7      202.11      228.97      5.13 o 
   5   2   7      924.94      859.97     15.47 o 
   6   2   7     1304.05     1339.58     21.13 o 
   7   2   7      541.74      504.03     12.14 o 
   8   2   7     1179.48     1136.05     19.81 o 
   9   2   7      185.22      158.70      6.81 o 
  10   2   7       66.92       90.70      7.29 o 
  11   2   7       72.73       78.45      9.16 o 
  12   2   7       18.74        9.05     17.77 o 
  13   2   7       76.03       54.63      9.48 o 
  14   2   7       29.04       26.15     12.44 o 
 -15   3   7       12.37       18.30      7.40 o 
 -14   3   7      108.33      153.97     13.33 o 
 -13   3   7        1.34        0.12      5.98 o 
 -12   3   7       60.55       28.85      5.20 o 
 -11   3   7      830.65      726.84     15.95 o 
 -10   3   7       41.78       79.38      6.10 o 
  -9   3   7      740.77      804.48     18.16 o 
  -8   3   7      487.23      349.92      9.76 o 
  -7   3   7      441.36      455.00     10.90 o 
  -6   3   7      176.24      322.53      8.84 o 
  -5   3   7      221.46      279.02      7.95 o 
  -4   3   7      632.66      754.65     18.13 o 
  -3   3   7     1014.43     1047.16     24.49 o 
  -2   3   7     1273.01     1190.06     15.16 o 
  -1   3   7     5591.35     5241.69     47.75 o 
   0   3   7        7.60        3.16      1.68 o 
   1   3   7     3747.01     3847.08     38.80 o 
   2   3   7      112.65      230.00      7.14 o 
   3   3   7     1536.49     1100.99     13.65 o 
   4   3   7     3408.53     3068.16     39.09 o 
   5   3   7      298.49      395.29     13.44 o 
   6   3   7     1258.33     1382.14     22.09 o 
   7   3   7     2480.20     2158.75     31.18 o 
   8   3   7     1016.52      767.17     13.64 o 
   9   3   7      759.98      844.05     19.67 o 
  10   3   7      233.80      280.33     11.25 o 
  11   3   7      125.63      113.36     11.54 o 
  12   3   7      160.61      126.17      9.27 o 
  13   3   7       71.51       87.17     10.63 o 
  14   3   7      221.81      267.94     16.45 o 
 -14   4   7       30.92       43.02      8.52 o 
 -13   4   7      176.24      145.35     15.70 o 
 -12   4   7      473.25      374.12     21.62 o 
 -11   4   7       71.17       96.96     14.34 o 
 -10   4   7     2055.57     2119.47     31.84 o 
  -9   4   7      618.50      516.44     13.15 o 
  -8   4   7     1447.60     1345.46     25.53 o 
  -7   4   7     1112.85     1072.71     18.66 o 
  -6   4   7     1297.10     1525.24     25.08 o 
  -5   4   7      296.33      278.17      8.51 o 
  -4   4   7     2765.46     2822.07     35.85 o 
  -3   4   7      576.06      556.86     12.71 o 
  -2   4   7     4515.25     4894.52     49.52 o 
  -1   4   7      407.29      416.96      6.86 o 
   0   4   7     8891.33     8935.27     76.32 o 
   1   4   7     1853.93     2056.97     20.38 o 
   2   4   7     2445.26     2928.81    104.86 o 
   3   4   7       37.89       20.59      3.42 o 
   4   4   7      741.13      612.47     13.11 o 
   5   4   7      161.53      122.83      6.48 o 
   6   4   7      984.85     1156.67     25.06 o 
   7   4   7       34.09       52.22      5.58 o 
   8   4   7     1419.23     1383.27     22.91 o 
   9   4   7      115.58       99.20      7.53 o 
  10   4   7       32.26       36.96      5.18 o 
  11   4   7        4.93       15.04      4.91 o 
  12   4   7        0.16       -3.44      4.96 o 
  13   4   7       80.23       63.78      8.04 o 
  14   4   7       18.98       36.36      9.82 o 
 -14   5   7      154.27      158.22     16.29 o 
 -13   5   7      104.11       73.77     12.44 o 
 -12   5   7      143.35      162.71     11.80 o 
 -11   5   7     1169.58     1124.20     35.54 o 
 -10   5   7      187.01      178.43      9.02 o 
  -9   5   7     1937.49     1941.64     30.05 o 
  -8   5   7     1065.94     1104.35     20.26 o 
  -7   5   7     1164.56     1141.96     20.10 o 
  -6   5   7     1399.52     1335.26     21.85 o 
  -5   5   7     2121.39     2061.57     29.13 o 
  -4   5   7       51.33       67.29      5.11 o 
  -3   5   7     3493.16     3635.80     64.54 o 
  -2   5   7       70.60       43.49      3.77 o 
  -1   5   7     5363.91     4876.11     49.78 o 
   0   5   7     2220.78     2599.40     28.71 o 
   1   5   7     2974.90     3435.51     36.56 o 
   2   5   7      457.96      371.78      8.69 o 
   3   5   7      756.47      602.65     13.65 o 
   4   5   7       75.94       51.62      6.27 o 
   5   5   7      291.03      240.58      9.00 o 
   6   5   7        5.58        9.04      4.27 o 
   7   5   7      888.31      948.20     18.91 o 
   8   5   7       41.73       44.80      5.10 o 
   9   5   7      218.86      203.37     15.73 o 
  10   5   7       12.31       16.28      4.77 o 
  11   5   7       24.12       33.69      5.39 o 
  12   5   7        4.99        0.01      7.12 o 
  13   5   7       15.55       23.46      8.68 o 
 -13   6   7      157.93      130.65     11.95 o 
 -12   6   7      123.93       65.67      9.95 o 
 -11   6   7       77.35       67.17     22.22 o 
 -10   6   7      623.27      632.63     25.77 o 
  -9   6   7       79.32       72.92      8.09 o 
  -8   6   7      456.56      525.46     13.65 o 
  -7   6   7      670.41      603.17     15.66 o 
  -6   6   7      615.70      472.84     20.83 o 
  -5   6   7       58.45      112.67      6.59 o 
  -4   6   7      364.74      564.39     12.82 o 
  -3   6   7      232.36      433.33     10.87 o 
  -2   6   7     1404.63     1055.28     15.62 o 
  -1   6   7       73.96       25.52      3.24 o 
   0   6   7     1504.30     1794.51     25.88 o 
   1   6   7        0.83       13.69      3.51 o 
   2   6   7     1731.69     1488.51     29.74 o 
   3   6   7     1227.99     1128.18     20.40 o 
   4   6   7      150.81      179.36      8.20 o 
   5   6   7      496.47      509.98     13.45 o 
   6   6   7      381.65      432.72     12.66 o 
   7   6   7      254.16      261.53     10.46 o 
   8   6   7      742.21      733.86     15.06 o 
   9   6   7      217.99      209.28     16.50 o 
  10   6   7        5.71        7.98      4.87 o 
  11   6   7       29.89       21.31      5.33 o 
  12   6   7       31.86       32.25      7.08 o 
 -12   7   7       96.86       90.39     13.33 o 
 -11   7   7      181.55      156.89     15.11 o 
 -10   7   7       13.40       -1.63     11.85 o 
  -9   7   7      160.45      190.19     11.95 o 
  -8   7   7       83.86       62.26      6.53 o 
  -7   7   7      258.40      238.35     10.01 o 
  -6   7   7      246.99      255.00      9.88 o 
  -5   7   7      414.62      466.16     12.62 o 
  -4   7   7       23.28       26.70      4.61 o 
  -3   7   7      464.47      406.20     10.99 o 
  -2   7   7      135.76      159.05      6.47 o 
  -1   7   7      401.25      369.94     10.54 o 
   0   7   7       15.14       19.93      4.70 o 
   1   7   7      661.15      704.31     19.89 o 
   2   7   7      165.92      193.57     11.85 o 
   3   7   7      403.89      371.99     14.45 o 
   4   7   7      271.23      280.53     14.81 o 
   5   7   7      129.13      149.70     10.26 o 
   6   7   7       25.03       37.81      6.02 o 
   7   7   7      551.81      576.46     33.80 o 
   8   7   7       61.14       71.49      6.76 o 
   9   7   7       45.40       44.12      6.05 o 
  10   7   7       42.05       45.25     10.93 o 
  11   7   7        0.15        8.75      5.92 o 
 -11   8   7       39.70       49.61      9.25 o 
 -10   8   7      176.43      211.58     13.52 o 
  -9   8   7        1.49       -8.97      5.98 o 
  -8   8   7       82.87       77.13     13.33 o 
  -7   8   7      215.15      210.86      9.81 o 
  -6   8   7      398.79      331.98     11.46 o 
  -5   8   7      245.10      346.52     11.70 o 
  -4   8   7      271.20      365.21     15.71 o 
  -3   8   7      253.35      188.60     10.94 o 
  -2   8   7      215.76      149.26      8.01 o 
  -1   8   7      547.52      674.28     16.17 o 
   0   8   7      116.08      204.18     12.13 o 
   1   8   7      618.27      528.11     46.80 o 
   2   8   7      366.19      296.67     37.03 o 
   3   8   7       29.58       38.72      7.32 o 
   4   8   7        4.18        8.29      6.70 o 
   5   8   7      233.95      202.60     13.33 o 
   6   8   7       43.83       47.16      8.16 o 
   7   8   7      197.22      207.58     26.66 o 
   8   8   7       21.31       22.91      6.16 o 
   9   8   7       10.38        6.58      7.25 o 
  10   8   7       17.69        4.77      7.32 o 
  -9   9   7        0.35       -7.59      7.70 o 
  -8   9   7        2.46       -5.17      6.83 o 
  -7   9   7        0.01        0.13      6.66 o 
  -6   9   7      123.69      157.84     11.24 o 
  -5   9   7       41.78       62.74      7.03 o 
  -4   9   7      115.55       95.02      8.94 o 
  -3   9   7        8.61       23.49      5.92 o 
  -2   9   7      160.01      164.57      8.81 o 
  -1   9   7       49.01       45.84      8.16 o 
   0   9   7      353.55      405.59     16.76 o 
   1   9   7       21.80       24.88      7.12 o 
   2   9   7      113.02      123.61     10.47 o 
   3   9   7        8.37       11.28      8.59 o 
   4   9   7      102.85       85.96     13.33 o 
   5   9   7        0.58       -0.63      6.24 o 
   6   9   7      275.55      272.35     14.45 o 
   7   9   7        6.85        5.97      5.90 o 
   8   9   7       47.06       45.42     10.37 o 
  -7  10   7        0.07       -0.22      6.66 o 
  -6  10   7       63.86       82.85     10.21 o 
  -5  10   7       13.39        2.37      8.89 o 
  -4  10   7       40.15       24.88      7.32 o 
  -3  10   7        0.40       -7.72      5.21 o 
  -2  10   7      289.18      265.37     16.29 o 
  -1  10   7       17.53       15.07      7.51 o 
   0  10   7      109.27      110.53     11.09 o 
   1  10   7        0.29       -0.63      6.66 o 
   2  10   7        8.25       -5.44      6.90 o 
   3  10   7        3.99        6.28      8.29 o 
   4  10   7        5.09        0.56      7.32 o 
   5  10   7       42.82       60.19      9.78 o 
   6  10   7        1.89      -14.22      9.48 o 
  -3  11   7       90.79       91.05     16.88 o 
  -2  11   7       37.92       26.94      8.77 o 
  -1  11   7      184.31      198.91     14.22 o 
   0  11   7       43.54       50.62      9.78 o 
   1  11   7       39.89       57.07      9.84 o 
   2  11   7        6.82       -7.76      6.83 o 
 -15   0   8      310.82      299.17     19.55 o 
 -14   0   8      270.74      250.42     13.49 o 
 -13   0   8      885.48      926.22     23.95 o 
 -12   0   8      307.51      331.83     13.57 o 
 -11   0   8      680.33      676.24     18.37 o 
 -10   0   8        3.78        1.99      4.55 o 
  -9   0   8     2370.29     2027.53     35.73 o 
  -8   0   8     1692.16     1424.60     26.72 o 
  -7   0   8     1154.90     1580.56     38.51 o 
  -6   0   8    10585.21    11662.88    215.64 o 
  -5   0   8     5080.48     4524.87     89.45 o 
  -4   0   8     4610.98     3590.12     51.52 o 
  -3   0   8     3943.66     5654.04     77.27 o 
  -2   0   8     3007.33     4222.60     81.75 o 
  -1   0   8     6221.82     4866.10     93.01 o 
   0   0   8    18047.08    16059.77    368.78 o 
   2   0   8     2452.26     3385.24     49.30 o 
   3   0   8     5649.72     4555.40     79.68 o 
   4   0   8    12903.29    11891.72    158.11 o 
   5   0   8     1185.86     1511.38     25.88 o 
   6   0   8     2295.78     2674.67     41.75 o 
   7   0   8      729.60      813.39     29.03 o 
   8   0   8       39.90       26.07      7.70 o 
   9   0   8       11.94       17.18      7.70 o 
  10   0   8     1990.87     1784.95     52.13 o 
  11   0   8      338.47      343.01     23.10 o 
  12   0   8      881.01      992.30     39.10 o 
  13   0   8      134.66      156.99     18.36 o 
  14   0   8      132.45       99.53     16.59 o 
 -15   1   8       46.78       37.65      8.10 o 
 -14   1   8      484.57      564.95     15.31 o 
 -13   1   8      353.20      371.23     14.19 o 
 -12   1   8      330.13      337.48     11.13 o 
 -11   1   8       44.00       61.47      5.76 o 
 -10   1   8      518.11      493.21     12.16 o 
  -9   1   8        3.00        6.91      4.38 o 
  -8   1   8      888.30      820.58     15.22 o 
  -7   1   8     5992.08     6257.62     71.54 o 
  -6   1   8      369.75      323.48      8.60 o 
  -5   1   8     7332.70     7778.14     74.39 o 
  -4   1   8     3236.09     2915.42     27.31 o 
  -3   1   8     3104.02     2751.70     54.19 o 
  -2   1   8     2046.88     1920.05     20.92 o 
  -1   1   8     7105.94     8004.44     75.77 o 
   0   1   8      289.10      381.99      6.74 o 
   1   1   8     5391.95     6144.91     59.45 o 
   2   1   8      710.10      701.07     12.13 o 
   3   1   8     8975.98     9134.00     86.73 o 
   4   1   8     3309.32     3367.73     35.00 o 
   5   1   8    14361.82    14710.54    137.52 o 
   6   1   8      117.09      109.30      5.65 o 
   7   1   8     1619.31     1598.31     24.24 o 
   8   1   8      205.11      226.02     11.51 o 
   9   1   8     1469.82     1477.83     25.29 o 
  10   1   8       34.96       41.89      9.77 o 
  11   1   8     2621.82     2688.48     50.88 o 
  12   1   8      317.65      304.17     16.32 o 
  13   1   8      376.45      447.80     27.25 o 
  14   1   8        3.34        7.82      8.16 o 
 -15   2   8       83.96      101.33     10.10 o 
 -14   2   8      112.95      107.88     21.03 o 
 -13   2   8      171.96      206.04      9.44 o 
 -12   2   8      208.51      246.41     12.14 o 
 -11   2   8       36.44       22.77      4.50 o 
 -10   2   8       14.66       18.50      4.42 o 
  -9   2   8      113.02      128.89      7.04 o 
  -8   2   8      935.65      860.45     21.84 o 
  -7   2   8       36.06       56.60      6.78 o 
  -6   2   8     6102.42     6466.47     73.48 o 
  -5   2   8        2.53        2.16      2.95 o 
  -4   2   8     1607.12     1452.56     20.48 o 
  -3   2   8      765.04     1036.52     13.80 o 
  -2   2   8     2479.58     3039.82     28.13 o 
  -1   2   8       42.46       20.14      5.33 o 
   0   2   8     5190.25     5075.89     50.56 o 
   1   2   8     3711.04     3447.53     40.44 o 
   2   2   8     5117.92     5343.63     52.53 o 
   3   2   8      579.51      497.76      8.16 o 
   4   2   8    14019.54    13693.26    146.31 o 
   5   2   8       70.27      110.82      5.88 o 
   6   2   8     6275.28     6352.10     74.81 o 
   7   2   8      492.94      545.12     12.78 o 
   8   2   8     1047.81      943.11     15.11 o 
   9   2   8        0.30       -2.53      3.92 o 
  10   2   8     2237.28     2271.27     35.79 o 
  11   2   8       84.86      101.93     23.10 o 
  12   2   8     1193.78     1171.67     30.50 o 
  13   2   8       53.39       48.40     14.51 o 
  14   2   8      112.76      115.65     12.06 o 
 -14   3   8      132.09      176.55     12.23 o 
 -13   3   8      241.93      292.00     14.34 o 
 -12   3   8       67.97       56.81      7.55 o 
 -11   3   8       49.27       41.45      5.62 o 
 -10   3   8      143.10      135.90      7.35 o 
  -9   3   8       12.82        1.31      3.73 o 
  -8   3   8      363.43      416.73     11.65 o 
  -7   3   8     2232.76     2407.44     32.55 o 
  -6   3   8      223.94      165.61      8.44 o 
  -5   3   8     1981.51     1678.19     23.98 o 
  -4   3   8      198.15      284.02      9.97 o 
  -3   3   8      260.26      312.39      6.98 o 
  -2   3   8     2497.58     2396.50     26.48 o 
  -1   3   8     2269.90     2342.21     22.72 o 
   0   3   8       31.81       56.21      2.96 o 
   1   3   8      459.91      466.82     12.48 o 
   2   3   8       98.75      110.98      4.01 o 
   3   3   8     1471.46     1394.98     16.87 o 
   4   3   8     1143.80     1211.42     19.60 o 
   5   3   8     2720.81     3037.12     39.98 o 
   6   3   8      162.74      190.53      7.85 o 
   7   3   8      132.06      130.20      8.91 o 
   8   3   8       22.37       28.42      5.01 o 
   9   3   8       62.25       55.86      5.56 o 
  10   3   8        0.03       -5.33      4.08 o 
  11   3   8      573.97      605.86     16.81 o 
  12   3   8      132.78      128.00     10.04 o 
  13   3   8       29.23       46.92      9.78 o 
  14   3   8        5.54        6.34      8.58 o 
 -14   4   8       36.26       24.93      7.83 o 
 -13   4   8       34.36       51.92      8.58 o 
 -12   4   8      257.22      251.91     13.92 o 
 -11   4   8       16.40       14.77      5.19 o 
 -10   4   8        0.07       -1.81      4.50 o 
  -9   4   8      384.69      371.94     11.30 o 
  -8   4   8      113.27      172.03      7.91 o 
  -7   4   8      295.61      259.08      8.95 o 
  -6   4   8     1321.48     1276.93     20.69 o 
  -5   4   8        0.66        3.84      3.18 o 
  -4   4   8      272.52      200.96      7.37 o 
  -3   4   8      991.05      985.28     16.07 o 
  -2   4   8      795.01      647.18     10.79 o 
  -1   4   8      297.11      419.40      6.91 o 
   0   4   8      153.48      185.71      4.69 o 
   1   4   8      141.48      190.44      5.34 o 
   2   4   8      155.41      277.11     12.18 o 
   3   4   8      120.33      255.81      8.30 o 
   4   4   8      322.31      436.66     12.72 o 
   5   4   8       33.68        3.32      3.29 o 
   6   4   8      410.28      305.60     10.25 o 
   7   4   8      212.29      197.15      8.86 o 
   8   4   8      144.84      142.03      7.95 o 
   9   4   8       21.79       12.12      4.76 o 
  10   4   8       57.10       45.96      5.28 o 
  11   4   8       30.12       33.04      6.36 o 
  12   4   8        8.11        6.19      5.38 o 
  13   4   8       38.80       41.54      7.37 o 
 -13   5   8       53.20       48.19     10.96 o 
 -12   5   8      140.22      117.20     10.37 o 
 -11   5   8       20.76       36.35     14.22 o 
 -10   5   8        7.49       13.83      5.91 o 
  -9   5   8        4.23       11.33      4.99 o 
  -8   5   8        1.08        2.06      4.34 o 
  -7   5   8       51.59      113.34      8.70 o 
  -6   5   8      565.79      624.99     13.86 o 
  -5   5   8      161.66      137.84      6.95 o 
  -4   5   8     1121.79     1068.34     34.96 o 
  -3   5   8       49.86       81.24      5.21 o 
  -2   5   8      114.25       92.44      4.72 o 
  -1   5   8     1212.34     1319.38     17.47 o 
   0   5   8      322.74      407.20      7.14 o 
   1   5   8       63.51       63.59      3.85 o 
   2   5   8      276.59      227.16     10.47 o 
   3   5   8        0.25        8.11      3.49 o 
   4   5   8       14.09       30.29      4.55 o 
   5   5   8      922.06      850.84     17.21 o 
   6   5   8      569.90      485.51     12.88 o 
   7   5   8        0.93       11.39      4.55 o 
   8   5   8        0.22       -4.13      4.08 o 
   9   5   8       23.70        6.83      4.99 o 
  10   5   8       46.49       59.55      5.90 o 
  11   5   8       36.33       42.22      6.06 o 
  12   5   8        1.39        7.44      5.69 o 
  13   5   8        0.12        1.00      5.81 o 
 -13   6   8       94.97       81.16     16.00 o 
 -12   6   8       24.89       28.00      8.16 o 
 -11   6   8      356.55      387.41     16.45 o 
 -10   6   8       28.99       26.76      7.25 o 
  -9   6   8       11.00        8.56      4.57 o 
  -8   6   8      112.79      112.27      7.39 o 
  -7   6   8      211.24      198.93      9.61 o 
  -6   6   8       74.29       76.16      6.10 o 
  -5   6   8     1597.10     1576.19     24.77 o 
  -4   6   8      109.69      115.02      6.28 o 
  -3   6   8      814.58      831.87     15.58 o 
  -2   6   8       27.88       11.28      3.32 o 
  -1   6   8      203.04      154.34      5.83 o 
   0   6   8        1.25        8.54      3.58 o 
   1   6   8       81.36      101.72     10.07 o 
   2   6   8      971.02     1012.16     18.90 o 
   3   6   8        4.80        3.25      6.08 o 
   4   6   8       65.56       28.34      5.13 o 
   5   6   8       27.35       49.57      7.35 o 
   6   6   8        7.27       -1.28      4.27 o 
   7   6   8       60.97       42.27      6.04 o 
   8   6   8       93.21       64.06      6.82 o 
   9   6   8      187.39      148.23      8.14 o 
  10   6   8        1.57        6.58      4.65 o 
  11   6   8        8.82        8.90      5.56 o 
  12   6   8       25.95       19.42      6.87 o 
 -12   7   8      172.28      155.81     20.14 o 
 -11   7   8        1.43        2.39      7.25 o 
 -10   7   8      101.41      104.86     10.25 o 
  -9   7   8      130.76      151.16     10.80 o 
  -8   7   8       25.64       37.99      5.81 o 
  -7   7   8      392.27      337.50     11.49 o 
  -6   7   8      222.61      204.36      9.09 o 
  -5   7   8      871.32      913.76     18.04 o 
  -4   7   8      345.99      341.09     10.56 o 
  -3   7   8      782.28      846.50     15.39 o 
  -2   7   8       13.07       19.90      3.86 o 
  -1   7   8      611.03      561.97     13.16 o 
   0   7   8       42.43       40.98     10.37 o 
   1   7   8     2398.59     2235.51     41.68 o 
   2   7   8       23.38       24.25      6.90 o 
   3   7   8     2222.77     2331.83     43.35 o 
   4   7   8       23.49       10.03      6.06 o 
   5   7   8      480.83      499.97     14.25 o 
   6   7   8        8.58       13.79      5.21 o 
   7   7   8      514.21      549.29     15.57 o 
   8   7   8       97.26       85.31      8.04 o 
   9   7   8      425.07      445.19     14.19 o 
  10   7   8       96.51       92.51      7.76 o 
  11   7   8      205.76      194.47     13.51 o 
 -10   8   8       23.99       30.74      7.83 o 
  -9   8   8       44.41       24.45      7.74 o 
  -8   8   8      208.56      183.98     11.80 o 
  -7   8   8        7.89       -0.09      4.92 o 
  -6   8   8      467.66      448.65     15.68 o 
  -5   8   8      534.90      506.91     13.62 o 
  -4   8   8      868.05      895.68     20.40 o 
  -3   8   8      155.15      180.46      8.75 o 
  -2   8   8      461.99      510.23     13.50 o 
  -1   8   8        0.77       -0.07      9.77 o 
   0   8   8      856.45      830.80     23.25 o 
   1   8   8        3.00       -7.44      5.64 o 
   2   8   8     1724.48     1767.55     45.91 o 
   3   8   8        8.47        2.57      6.24 o 
   4   8   8      745.21      697.96     37.62 o 
   5   8   8       32.56       18.73     14.51 o 
   6   8   8      318.94      301.59     14.83 o 
   7   8   8        9.54        5.33     10.66 o 
   8   8   8      343.22      380.72     24.25 o 
   9   8   8      105.86      121.12      9.53 o 
  10   8   8      252.60      235.05     15.43 o 
  -9   9   8      109.80       88.26     21.33 o 
  -8   9   8       82.05       78.43      9.95 o 
  -7   9   8      167.97      146.73     11.47 o 
  -6   9   8      386.83      304.89     11.93 o 
  -5   9   8      286.79      232.01     10.42 o 
  -4   9   8      664.80      665.80     19.90 o 
  -3   9   8      139.54      153.86      8.85 o 
  -2   9   8      204.83      186.63     12.31 o 
  -1   9   8       89.79       76.61     14.51 o 
   0   9   8      119.85       84.15      9.42 o 
   1   9   8      501.89      481.35     18.01 o 
   2   9   8       38.32       36.89      8.38 o 
   3   9   8      444.13      500.43     18.84 o 
   4   9   8       69.78       35.05      8.10 o 
   5   9   8      102.46       61.15      9.42 o 
   6   9   8        5.01        9.97      7.08 o 
   7   9   8       56.94       77.34     16.00 o 
   8   9   8       26.78       40.41      7.29 o 
  -6  10   8      164.43      139.81     15.40 o 
  -5  10   8      219.11      219.69     12.91 o 
  -4  10   8      229.32      268.99     23.87 o 
  -3  10   8      139.84      134.09     12.31 o 
  -2  10   8      201.08      236.59     22.81 o 
  -1  10   8       20.68       13.17      7.32 o 
   0  10   8      305.81      277.26     15.08 o 
   1  10   8       20.48       26.07      8.38 o 
   2  10   8      577.95      563.13     20.95 o 
   3  10   8       17.48       18.70     10.66 o 
   4  10   8      282.51      304.69     16.09 o 
   5  10   8       17.65       11.85      8.38 o 
   6  10   8      185.41      183.65     18.96 o 
  -1  11   8      270.05      299.26     16.96 o 
   0  11   8        0.55       11.66      7.83 o 
   1  11   8      449.29      520.43     21.15 o 
 -15   1   9       33.09       25.58      8.35 o 
 -14   1   9        0.18       -0.54      5.43 o 
 -13   1   9       38.67       43.21      6.48 o 
 -12   1   9       32.77       23.36      5.49 o 
 -11   1   9       23.16       30.75      4.99 o 
 -10   1   9      160.23      179.03      7.99 o 
  -9   1   9       81.28       98.31      6.31 o 
  -8   1   9      318.20      283.83      8.93 o 
  -7   1   9      460.09      555.14     12.02 o 
  -6   1   9      206.74      152.33      6.57 o 
  -5   1   9      371.27      473.08     16.83 o 
  -4   1   9       34.89       38.33      2.83 o 
  -3   1   9       82.36       62.77      3.46 o 
  -2   1   9      197.70      221.00      5.45 o 
  -1   1   9      745.44      719.07     11.94 o 
   0   1   9        1.20        4.92      2.74 o 
   1   1   9     1478.73     1636.38     19.11 o 
   2   1   9        2.00        4.50      2.04 o 
   3   1   9      356.39      409.89      7.70 o 
   4   1   9      965.34      789.37     16.07 o 
   5   1   9       61.93       36.10      4.32 o 
   6   1   9      170.96      228.07      8.18 o 
   7   1   9       23.19       25.82      4.27 o 
   8   1   9       11.09        5.63      5.03 o 
   9   1   9        0.80        8.07      5.64 o 
  10   1   9       49.62       35.93     11.85 o 
  11   1   9        0.57        3.72      6.90 o 
  12   1   9       32.68       23.10      8.38 o 
  13   1   9       17.48       16.00      8.38 o 
  14   1   9       20.25       17.89      9.42 o 
 -14   2   9       58.45       68.50      9.48 o 
 -13   2   9       12.25       12.26      7.02 o 
 -12   2   9       23.36        4.58      4.52 o 
 -11   2   9      202.24      154.60      8.08 o 
 -10   2   9        0.23        1.47      3.81 o 
  -9   2   9      204.54      293.92      9.62 o 
  -8   2   9      393.49      258.54      8.58 o 
  -7   2   9      304.94      252.76      8.24 o 
  -6   2   9      255.17      396.58      9.87 o 
  -5   2   9       96.07      134.20      5.88 o 
  -4   2   9      141.24      215.60      6.08 o 
  -3   2   9      744.41      588.71      8.21 o 
  -2   2   9      804.79      765.52     10.84 o 
  -1   2   9     1069.20      955.70     12.70 o 
   0   2   9       29.26       10.74      2.05 o 
   1   2   9      531.32      620.63     11.07 o 
   2   2   9       56.09       77.37      4.36 o 
   3   2   9      210.31      143.38      4.75 o 
   4   2   9      662.57      576.40     12.28 o 
   5   2   9       19.03       20.30      3.73 o 
   6   2   9      364.66      428.79     11.11 o 
   7   2   9     1498.57     1185.25     20.55 o 
   8   2   9      819.97      638.56     14.51 o 
   9   2   9      119.56      181.44     11.51 o 
  10   2   9       43.41      100.80      8.00 o 
  11   2   9       41.82       15.71      7.67 o 
  12   2   9       90.18       49.73      9.61 o 
  13   2   9        1.46       -6.42      6.48 o 
  14   2   9       70.75       91.35     11.85 o 
 -14   3   9       11.24        1.36      6.24 o 
 -13   3   9       85.06       75.83      8.83 o 
 -12   3   9        9.16        5.47      4.71 o 
 -11   3   9       11.09        4.28      4.64 o 
 -10   3   9      432.37      513.83     13.51 o 
  -9   3   9      118.06       90.24      6.43 o 
  -8   3   9      428.45      354.25     10.30 o 
  -7   3   9      380.67      473.67     11.45 o 
  -6   3   9      165.16      261.79     10.07 o 
  -5   3   9       88.50       55.85      4.34 o 
  -4   3   9      517.61      450.08      9.08 o 
  -3   3   9     1960.01     1966.59     28.47 o 
  -2   3   9     1175.95     1676.56     20.23 o 
  -1   3   9      619.32      802.50     11.47 o 
   0   3   9     7339.64     7001.99     68.16 o 
   1   3   9       94.80       72.39      3.49 o 
   2   3   9     3053.97     3304.50     37.88 o 
   3   3   9      663.18      770.06     14.70 o 
   4   3   9      382.71      369.60     10.14 o 
   5   3   9     1187.70     1157.06     19.82 o 
   6   3   9      960.44      946.28     18.08 o 
   7   3   9     1392.91     1260.39     22.06 o 
   8   3   9     1067.21     1119.90     20.89 o 
   9   3   9      571.22      596.03     26.66 o 
  10   3   9      243.96      208.69     10.19 o 
  11   3   9      102.71       83.17      7.85 o 
  12   3   9       20.74       15.95     17.48 o 
  13   3   9      120.49      113.53     11.64 o 
 -14   4   9      191.61      200.35     12.95 o 
 -13   4   9        2.32        6.72      6.66 o 
 -12   4   9       39.43       53.08      6.48 o 
 -11   4   9      303.62      329.61     11.69 o 
 -10   4   9       42.19       40.52      5.76 o 
  -9   4   9      956.15      897.20     18.18 o 
  -8   4   9      974.85      981.71     18.49 o 
  -7   4   9      392.86      403.57     10.91 o 
  -6   4   9     1294.87     1374.30     21.92 o 
  -5   4   9      642.53      643.08     13.13 o 
  -4   4   9       69.26       32.34      3.83 o 
  -3   4   9      599.82      501.33      9.61 o 
  -2   4   9      431.63      316.98      7.26 o 
  -1   4   9     2376.49     2462.31     27.56 o 
   0   4   9      487.94      501.20      8.87 o 
   1   4   9     3220.00     3150.87     33.64 o 
   2   4   9      211.18      191.57      9.84 o 
   3   4   9       27.26       21.28      4.32 o 
   4   4   9       60.23       66.02      5.37 o 
   5   4   9        4.43        9.19      4.68 o 
   6   4   9      262.23      248.18      9.32 o 
   7   4   9      306.18      320.67     10.91 o 
   8   4   9      626.63      611.16     15.36 o 
   9   4   9       75.56       77.06      5.73 o 
  10   4   9      104.22      123.49      8.88 o 
  11   4   9       25.54       40.65      6.73 o 
  12   4   9       56.19       46.72      8.26 o 
  13   4   9        9.84        3.90     11.55 o 
 -13   5   9      151.04      128.74     11.22 o 
 -12   5   9       63.23       42.24      8.25 o 
 -11   5   9        0.63       -7.04      4.69 o 
 -10   5   9      557.55      635.13     15.80 o 
  -9   5   9      190.03      145.34      8.15 o 
  -8   5   9      529.88      474.44     12.78 o 
  -7   5   9      936.84     1061.39     19.56 o 
  -6   5   9      191.32      253.31     15.42 o 
  -5   5   9      496.75      435.39     11.21 o 
  -4   5   9      241.94      206.54      7.73 o 
  -3   5   9      222.73      212.52      6.82 o 
  -2   5   9      135.35      137.39      5.57 o 
  -1   5   9        0.96        0.73      2.46 o 
   0   5   9     1033.43     1131.39     20.09 o 
   1   5   9      218.34      146.90      5.13 o 
   2   5   9       80.06       81.50      5.92 o 
   3   5   9      102.73      102.70      6.14 o 
   4   5   9      204.62      178.36      7.98 o 
   5   5   9       66.41       60.64      6.23 o 
   6   5   9        9.95        6.05      4.32 o 
   7   5   9      299.62      286.18     10.83 o 
   8   5   9       88.20       91.05      7.39 o 
   9   5   9      179.94      192.10     10.52 o 
  10   5   9       45.28       49.32      6.80 o 
  11   5   9       12.58        4.09      5.45 o 
  12   5   9       46.05       41.15      7.42 o 
 -12   6   9       14.34       20.49      7.83 o 
 -11   6   9       45.23       57.71      8.77 o 
 -10   6   9       36.05       61.33      6.94 o 
  -9   6   9      171.32      171.58      9.55 o 
  -8   6   9       10.00       20.85      5.07 o 
  -7   6   9      103.92      115.17      7.31 o 
  -6   6   9       45.84       48.46      9.10 o 
  -5   6   9       66.87       64.09      5.66 o 
  -4   6   9      378.16      364.14     10.30 o 
  -3   6   9       12.47       10.87      3.40 o 
  -2   6   9     1279.94     1174.63     21.34 o 
  -1   6   9      145.13      147.09      9.40 o 
   0   6   9       71.92       87.31      5.60 o 
   1   6   9      692.27      627.09     18.43 o 
   2   6   9      471.06      496.75     12.83 o 
   3   6   9        2.40       -1.70      3.81 o 
   4   6   9      500.17      529.36     14.13 o 
   5   6   9        9.96        6.22      4.34 o 
   6   6   9      391.93      342.89     11.97 o 
   7   6   9      259.55      277.81     10.93 o 
   8   6   9      386.37      400.53     13.43 o 
   9   6   9       60.79       60.89      6.31 o 
  10   6   9       64.58       61.26      6.49 o 
  11   6   9        1.82       -2.37      4.73 o 
 -11   7   9        0.53        0.88      6.90 o 
 -10   7   9       19.69        8.59      7.12 o 
  -9   7   9       15.18       31.40      6.02 o 
  -8   7   9        2.76       -3.04      4.61 o 
  -7   7   9       62.67       45.78      6.08 o 
  -6   7   9       89.48       79.92      6.77 o 
  -5   7   9        8.00        4.00      4.30 o 
  -4   7   9       35.06       81.72      6.34 o 
  -3   7   9      253.10      315.60      8.84 o 
  -2   7   9       65.43       33.26      5.02 o 
  -1   7   9      111.08       33.55      4.95 o 
   0   7   9       50.02      136.94     10.26 o 
   1   7   9        2.03        2.37      7.41 o 
   2   7   9      111.21       61.92      8.16 o 
   3   7   9      288.88      203.52     27.25 o 
   4   7   9       93.01       49.96      7.35 o 
   5   7   9       47.80       65.08      6.70 o 
   6   7   9      113.73       89.33      7.63 o 
   7   7   9      150.96      127.82      8.86 o 
   8   7   9      118.23      143.82     13.02 o 
   9   7   9      101.47      125.93      9.41 o 
  10   7   9        6.72        4.64      5.15 o 
 -10   8   9        8.24        6.78      7.40 o 
  -9   8   9        0.16       -2.77      6.40 o 
  -8   8   9       59.63       64.94      7.26 o 
  -7   8   9        0.20        8.02      6.92 o 
  -6   8   9      253.84      302.44     11.38 o 
  -5   8   9       17.66       23.00      5.56 o 
  -4   8   9       90.95       72.79      6.33 o 
  -3   8   9        3.14        4.40      4.61 o 
  -2   8   9       95.07      110.70     11.43 o 
  -1   8   9       29.41       21.92      6.70 o 
   0   8   9      369.53      319.35     16.00 o 
   1   8   9       12.29        3.62      8.00 o 
   2   8   9       22.13       11.69      6.83 o 
   3   8   9       69.04       63.16      8.58 o 
   4   8   9        5.78       -7.11      8.00 o 
   5   8   9       64.05       67.30      9.00 o 
   6   8   9       30.15       43.84      8.58 o 
   7   8   9        0.26       -8.46     16.88 o 
   8   8   9        1.27        4.30      7.51 o 
   9   8   9       53.63       58.61      8.08 o 
  -8   9   9       65.29       57.74      8.65 o 
  -7   9   9       30.59       33.35      7.93 o 
  -6   9   9        5.97        7.75      5.58 o 
  -5   9   9       43.32       42.21      7.93 o 
  -4   9   9        7.89       -2.82      5.21 o 
  -3   9   9        3.33        5.84      5.04 o 
  -2   9   9      157.83      162.63     12.31 o 
  -1   9   9       52.22       55.10      8.77 o 
   0   9   9       41.87       36.44      7.93 o 
   1   9   9       33.04       34.65      7.93 o 
   2   9   9       16.07        4.27      6.90 o 
   3   9   9        2.41        6.52      7.12 o 
   4   9   9      107.46      102.75     10.68 o 
   5   9   9       25.05       20.70     12.44 o 
   6   9   9       10.70       -5.98     10.37 o 
   7   9   9        4.66       12.74      9.18 o 
  -6  10   9       10.74       10.07      9.48 o 
  -5  10   9       19.42        8.51      6.50 o 
  -4  10   9       29.04       33.13      8.96 o 
  -3  10   9       87.62       88.41     17.18 o 
  -2  10   9       27.49        9.00      7.74 o 
  -1  10   9      179.59      152.07     12.77 o 
   0  10   9        7.84        6.97      7.32 o 
   1  10   9       40.42       32.69      8.58 o 
   2  10   9       79.74       94.86     21.03 o 
   3  10   9       46.15       37.91      9.42 o 
   4  10   9       17.98       15.08      8.58 o 
   5  10   9       12.72       23.83     10.37 o 
 -14   0  10      963.98     1010.66     36.73 o 
 -13   0  10      109.84      137.44     14.81 o 
 -12   0  10     1380.36     1235.19     38.51 o 
 -11   0  10        2.55       -7.11      7.11 o 
 -10   0  10     2045.07     2094.78     52.72 o 
  -9   0  10      146.78      164.10     13.03 o 
  -8   0  10     3248.27     3228.07     71.09 o 
  -7   0  10     1498.81     1391.58     36.73 o 
  -6   0  10     2337.59     2264.21     51.54 o 
  -5   0  10      737.68      871.47     17.77 o 
  -4   0  10    15348.29    15029.17    277.55 o 
  -3   0  10       95.21      109.68      6.28 o 
  -2   0  10    11186.22    12532.19    166.01 o 
  -1   0  10     1544.66     1747.03     39.69 o 
   0   0  10     1008.21      732.00     15.48 o 
   1   0  10      463.06      419.33     11.05 o 
   2   0  10     2088.83     2088.72     33.81 o 
   3   0  10     1976.60     1802.29     30.20 o 
   4   0  10     6196.45     6569.76     91.69 o 
   5   0  10     2914.95     3418.51    122.33 o 
   6   0  10      285.94      268.96     17.18 o 
   7   0  10       10.95        5.92      7.11 o 
   8   0  10       70.30       90.05     11.85 o 
   9   0  10      582.64      635.07     28.44 o 
  10   0  10       11.57       10.66      8.89 o 
  11   0  10     1247.94     1213.27     43.25 o 
  12   0  10       86.47       65.17     14.81 o 
  13   0  10      121.52      167.65     19.55 o 
  14   0  10        1.37       -0.59     10.66 o 
 -14   1  10       91.05       80.39      7.91 o 
 -13   1  10      935.93      966.74     20.57 o 
 -12   1  10       63.66       68.42      6.92 o 
 -11   1  10      882.08      818.40     17.52 o 
 -10   1  10       69.97       61.26      8.57 o 
  -9   1  10     1852.50     1948.54     29.02 o 
  -8   1  10      145.51      142.03      7.14 o 
  -7   1  10      947.95     1029.01     28.14 o 
  -6   1  10     3116.68     3571.25     43.88 o 
  -5   1  10     3727.25     3598.67     54.82 o 
  -4   1  10      697.74      535.08     10.93 o 
  -3   1  10    12447.85    14091.26    297.02 o 
  -2   1  10     1722.04     1909.27     25.05 o 
  -1   1  10     2866.18     2314.56     37.19 o 
   0   1  10     5639.96     4585.78    172.67 o 
   1   1  10      102.45       51.46      3.59 o 
   2   1  10     1504.73     1824.62     21.45 o 
   3   1  10     5250.76     5062.33     51.03 o 
   4   1  10     8560.27     7608.56     74.31 o 
   5   1  10     2420.04     2758.96     39.96 o 
   6   1  10     1378.92     1510.21     23.56 o 
   7   1  10      298.42      208.84     10.89 o 
   8   1  10      382.88      317.60     13.92 o 
   9   1  10      208.27      224.62     12.55 o 
  10   1  10     1689.83     1795.21     50.36 o 
  11   1  10        3.81        4.65      6.90 o 
  12   1  10      599.23      576.88     21.55 o 
  13   1  10        0.25        0.08      7.11 o 
  14   1  10       50.01       27.43      9.61 o 
 -14   2  10      326.73      424.56     14.27 o 
 -13   2  10      136.30      160.08      9.43 o 
 -12   2  10      432.35      354.44     11.88 o 
 -11   2  10        6.73        5.82      4.57 o 
 -10   2  10      409.58      460.87     12.62 o 
  -9   2  10        0.35       -3.97      3.73 o 
  -8   2  10      710.87      786.07     19.39 o 
  -7   2  10     2012.80     2085.26     29.56 o 
  -6   2  10      297.32      257.12      8.52 o 
  -5   2  10     2470.14     2486.32     28.55 o 
  -4   2  10     3706.82     4038.80     67.37 o 
  -3   2  10     1329.86     1594.61     26.43 o 
  -2   2  10     6039.40     5657.68     55.85 o 
  -1   2  10     7117.19     7032.77     68.28 o 
   0   2  10      124.38       90.00      4.07 o 
   1   2  10     3208.64     3679.98     43.86 o 
   2   2  10      725.82      667.31     10.48 o 
   3   2  10     6204.08     5937.88     59.01 o 
   4   2  10     2749.85     3017.12     39.38 o 
   5   2  10     4984.93     5168.20     62.63 o 
   6   2  10      200.60      167.76      8.96 o 
   7   2  10      652.94      614.22     27.76 o 
   8   2  10      205.56      263.09     12.97 o 
   9   2  10      928.88      944.43     24.90 o 
  10   2  10      127.51      125.31     10.89 o 
  11   2  10     1215.15     1238.20     31.58 o 
  12   2  10        0.56        2.69      7.25 o 
  13   2  10      102.05      124.55     12.35 o 
 -14   3  10       37.03       35.46     10.96 o 
 -13   3  10      273.61      324.54     12.29 o 
 -12   3  10       66.66       79.13      7.00 o 
 -11   3  10      265.24      220.62      9.73 o 
 -10   3  10       24.37       42.03      7.67 o 
  -9   3  10      523.93      627.74     14.64 o 
  -8   3  10       78.93      123.29      6.85 o 
  -7   3  10      744.85      630.38     14.09 o 
  -6   3  10     1096.98      919.22     16.67 o 
  -5   3  10      598.03      657.03     11.55 o 
  -4   3  10        3.09       19.91      3.13 o 
  -3   3  10     5490.08     5238.67     53.23 o 
  -2   3  10      730.92      707.47     13.16 o 
  -1   3  10      831.62      837.06     12.02 o 
   0   3  10      646.64      585.64      9.64 o 
   1   3  10        1.22        7.26      2.27 o 
   2   3  10       24.55       13.84      2.35 o 
   3   3  10     1639.66     1652.92     24.83 o 
   4   3  10      738.93      718.25     14.81 o 
   5   3  10      114.73      125.05      6.72 o 
   6   3  10       83.61       96.13      6.34 o 
   7   3  10        6.79       23.62      9.62 o 
   8   3  10        0.71        1.74      4.61 o 
   9   3  10       57.87       57.83      8.38 o 
  10   3  10      347.63      365.46     16.21 o 
  11   3  10        2.48        0.11      5.14 o 
  12   3  10      116.77       95.11     11.29 o 
  13   3  10        1.97        6.14      8.89 o 
 -13   4  10       67.97       66.58      9.18 o 
 -12   4  10       35.65       30.70      5.96 o 
 -11   4  10        3.39        7.28      5.11 o 
 -10   4  10      185.12      176.85      9.04 o 
  -9   4  10       29.37       39.06      5.58 o 
  -8   4  10      342.06      372.21     11.25 o 
  -7   4  10       11.21       45.48      6.39 o 
  -6   4  10      127.49       69.32      5.39 o 
  -5   4  10        4.50       14.71      3.83 o 
  -4   4  10      410.99      456.43     15.56 o 
  -3   4  10      261.56      172.94      6.13 o 
  -2   4  10     1604.75     1439.03     18.71 o 
  -1   4  10      265.72      232.71      6.45 o 
   0   4  10      126.04       82.23      5.04 o 
   1   4  10      331.40      271.42      6.78 o 
   2   4  10      229.86      279.85     11.51 o 
   3   4  10      290.94      243.07      8.66 o 
   4   4  10      827.70      733.66     15.49 o 
   5   4  10        0.63        3.36      3.76 o 
   6   4  10        0.30        1.64      3.87 o 
   7   4  10      306.41      235.15     16.47 o 
   8   4  10       38.32       29.67      5.74 o 
   9   4  10        0.13       -1.18      4.96 o 
  10   4  10       23.04       23.83      7.71 o 
  11   4  10       34.37       51.61      7.22 o 
  12   4  10        2.78        7.92      5.96 o 
 -13   5  10        6.32        3.07      6.90 o 
 -12   5  10       61.28       62.57      9.10 o 
 -11   5  10      116.04      106.67     10.06 o 
 -10   5  10        0.87       -1.93      4.67 o 
  -9   5  10        7.90       15.76      5.06 o 
  -8   5  10       10.81       12.71      4.76 o 
  -7   5  10       22.84       20.91      4.50 o 
  -6   5  10        2.00        2.62      3.73 o 
  -5   5  10      291.56      265.71      8.77 o 
  -4   5  10      247.78      237.25      7.53 o 
  -3   5  10        7.87        8.43      3.06 o 
  -2   5  10       76.56       57.50      4.19 o 
  -1   5  10      126.09       87.51      4.46 o 
   0   5  10      279.56      366.10     15.92 o 
   1   5  10        8.09       53.32      5.14 o 
   2   5  10       77.96      119.41      6.71 o 
   3   5  10      376.03      448.49     12.07 o 
   4   5  10        0.19        5.64      4.08 o 
   5   5  10      109.50       76.03      6.26 o 
   6   5  10        0.28        8.66      4.67 o 
   7   5  10        9.31        5.89      4.76 o 
   8   5  10       65.01       43.66      6.26 o 
   9   5  10      249.76      198.01     20.14 o 
  10   5  10       76.76       59.35      6.23 o 
  11   5  10       43.20       57.29      7.96 o 
  12   5  10        5.00        5.74      6.04 o 
 -12   6  10      225.48      182.98     12.80 o 
 -11   6  10        9.24       13.76      7.32 o 
 -10   6  10      166.01      195.52     11.18 o 
  -9   6  10        0.58       -2.89      4.61 o 
  -8   6  10       12.54       10.46      4.64 o 
  -7   6  10        1.61        1.41      4.32 o 
  -6   6  10      248.41      269.61      9.83 o 
  -5   6  10      180.36      192.46     12.69 o 
  -4   6  10      332.71      332.49      9.45 o 
  -3   6  10      123.97      147.40      6.18 o 
  -2   6  10      190.68      147.33      6.08 o 
  -1   6  10      123.31      119.57      6.88 o 
   0   6  10      243.17      273.66     12.77 o 
   1   6  10       84.55      156.42     10.47 o 
   2   6  10        3.17        1.78      5.45 o 
   3   6  10      466.03      480.46     16.54 o 
   4   6  10       56.32       49.63      6.04 o 
   5   6  10       17.33       24.77      5.89 o 
   6   6  10      108.88       79.91      7.17 o 
   7   6  10      105.87       65.58      6.93 o 
   8   6  10       23.72       13.03      5.81 o 
   9   6  10        0.52        2.24      5.69 o 
  10   6  10       78.54       99.36      7.66 o 
  11   6  10        8.55        6.52      6.42 o 
 -11   7  10      211.33      228.06     36.73 o 
 -10   7  10        6.03        4.39      6.66 o 
  -9   7  10       22.98       14.71      5.56 o 
  -8   7  10       53.26       42.27      7.21 o 
  -7   7  10        5.45        4.54      4.61 o 
  -6   7  10      363.25      360.35     11.68 o 
  -5   7  10      255.24      296.05     10.50 o 
  -4   7  10      883.07      944.48     16.36 o 
  -3   7  10      107.31      110.04      5.95 o 
  -2   7  10      218.45      250.01      9.40 o 
  -1   7  10      104.55      138.89     15.70 o 
   0   7  10      274.65      232.40     17.77 o 
   1   7  10      106.16      131.77     15.70 o 
   2   7  10     1249.14     1301.92     30.16 o 
   3   7  10        3.04       12.39      6.66 o 
   4   7  10      856.65      830.98     18.81 o 
   5   7  10      127.83      138.09     11.44 o 
   6   7  10      465.60      435.09     20.45 o 
   7   7  10      134.53      156.70      9.56 o 
   8   7  10      330.92      309.25     20.39 o 
   9   7  10        6.08        6.95      5.24 o 
  10   7  10      129.44      136.41     12.61 o 
  -9   8  10       22.63       12.78      7.25 o 
  -8   8  10       22.22       15.37      5.88 o 
  -7   8  10       79.72       56.86      6.50 o 
  -6   8  10      161.53      136.58      8.79 o 
  -5   8  10      507.91      481.09     12.36 o 
  -4   8  10      413.97      432.53     13.24 o 
  -3   8  10      352.89      411.74     12.81 o 
  -2   8  10      199.18      159.25     11.71 o 
  -1   8  10      101.75       92.33     10.03 o 
   0   8  10      152.40      171.31     11.51 o 
   1   8  10      499.56      475.54     18.01 o 
   2   8  10       17.89       16.59     10.37 o 
   3   8  10      881.39      926.27     25.76 o 
   4   8  10       73.19       59.28     13.92 o 
   5   8  10      524.77      480.56     20.44 o 
   6   8  10      190.49      232.91     14.03 o 
   7   8  10      257.19      302.76     14.65 o 
   8   8  10       10.91       -1.62      7.36 o 
   9   8  10      191.82      175.93     13.77 o 
  -8   9  10        9.82        6.60      7.11 o 
  -7   9  10      183.52      182.80     10.97 o 
  -6   9  10       67.34       54.82      8.16 o 
  -5   9  10      536.02      555.34     15.94 o 
  -4   9  10      137.92      151.67      9.20 o 
  -3   9  10      502.18      501.57     20.11 o 
  -2   9  10       18.65        7.41      7.12 o 
  -1   9  10      296.62      273.99     15.50 o 
   0   9  10       33.91       22.29      9.77 o 
   1   9  10      176.55      137.59     11.71 o 
   2   9  10      337.70      362.61     16.96 o 
   3   9  10       43.21       47.51      9.19 o 
   4   9  10      245.17      276.03     17.77 o 
   5   9  10       97.94       89.47     10.47 o 
   6   9  10       87.85       83.40     10.45 o 
   7   9  10        6.58       10.84      7.67 o 
  -5  10  10      147.10      154.59      9.85 o 
  -4  10  10      383.46      462.03     20.73 o 
  -3  10  10      147.73      185.63     20.44 o 
  -2  10  10      289.51      289.34     19.55 o 
  -1  10  10      102.40       85.59     10.68 o 
   0  10  10      160.95      183.15     14.03 o 
   1  10  10      211.23      216.21     27.25 o 
   2  10  10       78.17       77.32     10.68 o 
   3  10  10      337.02      306.37     16.96 o 
   4  10  10       58.76       54.78     19.25 o 
 -14   1  11       29.33       42.48     11.55 o 
 -13   1  11        2.21        9.57      6.48 o 
 -12   1  11       55.72       50.54     14.22 o 
 -11   1  11       72.79       63.10      7.74 o 
 -10   1  11        1.92        3.44      5.22 o 
  -9   1  11      130.45      155.66      9.19 o 
  -8   1  11      180.29      150.38      8.58 o 
  -7   1  11      246.70      164.64     16.59 o 
  -6   1  11      412.68      495.23     11.28 o 
  -5   1  11        9.46        3.82      4.41 o 
  -4   1  11       81.72       70.06      4.67 o 
  -3   1  11        3.91        1.67      2.15 o 
  -2   1  11       40.94       26.65      3.00 o 
  -1   1  11      115.53      107.13      4.50 o 
   0   1  11       57.66       81.16      8.04 o 
   1   1  11      143.71      188.28      5.66 o 
   2   1  11       71.80       34.87      3.18 o 
   3   1  11        2.04        3.61      2.50 o 
   4   1  11       93.46       48.13      4.61 o 
   5   1  11      312.57      233.89      8.53 o 
   6   1  11      236.54      242.88      8.88 o 
   7   1  11       10.39        3.76      4.70 o 
   8   1  11      485.04      446.03     16.54 o 
   9   1  11       16.71        4.37      5.64 o 
  10   1  11       77.36       98.97     10.47 o 
  11   1  11        0.07        0.05      6.90 o 
  12   1  11       89.63       64.07     10.63 o 
  13   1  11       13.79       11.00      8.58 o 
 -14   2  11        3.62        0.74      5.45 o 
 -13   2  11       42.23       36.16      6.48 o 
 -12   2  11       26.37       15.68      7.48 o 
 -11   2  11        3.65        3.25      4.64 o 
 -10   2  11      316.19      340.95     11.35 o 
  -9   2  11        6.03        1.63      4.50 o 
  -8   2  11      562.37      608.73     14.45 o 
  -7   2  11      178.34      177.16      7.77 o 
  -6   2  11      415.17      397.06     10.52 o 
  -5   2  11        0.16        1.38      3.08 o 
  -4   2  11      616.06      575.66     12.04 o 
  -3   2  11      872.16      862.23     21.86 o 
  -2   2  11     1402.77     1469.39     21.44 o 
  -1   2  11      432.57      456.23      8.49 o 
   0   2  11     4155.88     4369.77     44.95 o 
   1   2  11      393.52      323.03      8.28 o 
   2   2  11     1918.07     2280.68     29.07 o 
   3   2  11      200.39      217.94      7.98 o 
   4   2  11      294.49      257.55     11.07 o 
   5   2  11      450.78      358.14     10.56 o 
   6   2  11      570.69      528.61     13.03 o 
   7   2  11      817.18      784.64     16.67 o 
   8   2  11      478.28      558.98     45.32 o 
   9   2  11      470.75      523.20     23.40 o 
  10   2  11      116.32       98.20     10.37 o 
  11   2  11      146.32      131.35     12.13 o 
  12   2  11       14.33       34.54      8.80 o 
  13   2  11       91.28      105.49     12.31 o 
 -13   3  11        1.11       -0.75      5.19 o 
 -12   3  11        3.15        4.18      5.11 o 
 -11   3  11      189.96      185.40      9.47 o 
 -10   3  11      132.80      120.44      7.89 o 
  -9   3  11      932.00      891.86     18.19 o 
  -8   3  11       10.93        2.57      3.99 o 
  -7   3  11     1015.32      952.97     29.66 o 
  -6   3  11       83.72      101.45      5.51 o 
  -5   3  11     1006.79      915.77     14.49 o 
  -4   3  11      415.99      439.98      9.38 o 
  -3   3  11      654.34      694.82     13.76 o 
  -2   3  11     1848.22     1840.64     26.06 o 
  -1   3  11     3837.53     3870.97     47.23 o 
   0   3  11      952.93     1010.32     14.26 o 
   1   3  11     6489.85     6493.17     64.36 o 
   2   3  11      706.18      841.00     19.89 o 
   3   3  11     1460.18     1287.61     21.43 o 
   4   3  11      982.23      971.56     18.11 o 
   5   3  11      581.06      564.47     13.62 o 
   6   3  11     1049.90     1117.67     20.69 o 
   7   3  11     1002.29     1059.52     20.55 o 
   8   3  11     1068.00     1104.47     21.54 o 
   9   3  11      484.55      483.70     26.66 o 
  10   3  11      197.15      170.48     12.13 o 
  11   3  11      167.66      145.87     12.23 o 
  12   3  11       96.35       74.18     10.45 o 
  13   3  11       28.95       30.17      9.42 o 
 -13   4  11      121.81      123.93     10.95 o 
 -12   4  11       39.49       33.18      8.52 o 
 -11   4  11       18.28       11.23      5.45 o 
 -10   4  11      565.82      611.35     15.54 o 
  -9   4  11        1.26        0.65      4.55 o 
  -8   4  11     1033.68      907.90     20.18 o 
  -7   4  11      303.70      373.80     11.14 o 
  -6   4  11      693.51      820.24     16.32 o 
  -5   4  11      269.67      151.54      6.45 o 
  -4   4  11      694.36      492.33     10.23 o 
  -3   4  11      683.03      466.22      9.67 o 
  -2   4  11       79.65      185.30      6.17 o 
  -1   4  11      331.16      441.08     10.57 o 
   0   4  11     3351.96     2969.37     38.01 o 
   1   4  11      445.96      334.98     10.02 o 
   2   4  11      450.97      538.70     13.64 o 
   3   4  11      462.48      524.72     12.86 o 
   4   4  11        6.31       -2.78      3.52 o 
   5   4  11      680.51      648.27     17.55 o 
   6   4  11      127.23      144.62     12.86 o 
   7   4  11     1083.56     1108.68     21.62 o 
   8   4  11      230.08      251.25     13.81 o 
   9   4  11      585.02      607.32     20.66 o 
  10   4  11       58.61       42.85      8.77 o 
  11   4  11      175.86      141.75      9.89 o 
  12   4  11        0.34      -10.24      6.83 o 
 -12   5  11       16.25       27.52      7.67 o 
 -11   5  11      127.60      143.74      9.27 o 
 -10   5  11       53.56       87.21      7.54 o 
  -9   5  11      636.37      584.66     14.85 o 
  -8   5  11       19.11       31.11      6.50 o 
  -7   5  11      373.79      464.56     12.53 o 
  -6   5  11      192.81      159.63      7.91 o 
  -5   5  11      522.61      416.18     10.52 o 
  -4   5  11       94.92       58.04      4.69 o 
  -3   5  11       97.98       95.44      5.14 o 
  -2   5  11      603.83      610.88     11.35 o 
  -1   5  11      664.89      671.41     13.31 o 
   0   5  11      110.70      161.65      6.76 o 
   1   5  11     1591.40     1483.33     30.79 o 
   2   5  11      525.59      517.95     13.03 o 
   3   5  11        5.79        8.01      4.09 o 
   4   5  11      336.03      398.76     13.70 o 
   5   5  11       31.25        5.56      4.42 o 
   6   5  11      674.68      601.62     15.62 o 
   7   5  11      131.71      172.81      9.19 o 
   8   5  11      714.24      832.91     19.44 o 
   9   5  11       87.28       60.41      7.46 o 
  10   5  11      313.21      295.48     16.32 o 
  11   5  11        1.10        0.23      5.57 o 
 -11   6  11       43.91       47.11      8.58 o 
 -10   6  11      145.48      139.91      8.96 o 
  -9   6  11      194.66      207.37     12.84 o 
  -8   6  11      249.17      270.76     11.86 o 
  -7   6  11        1.82       -0.36      4.08 o 
  -6   6  11      410.65      448.72     12.46 o 
  -5   6  11      144.48      115.52      6.24 o 
  -4   6  11      310.38      362.52     11.37 o 
  -3   6  11      855.36      797.93     13.98 o 
  -2   6  11      355.11      369.65     10.84 o 
  -1   6  11      472.69      474.42     12.17 o 
   0   6  11     1825.02     1839.53     37.32 o 
   1   6  11      331.76      333.69     14.45 o 
   2   6  11     1258.86     1254.03     31.99 o 
   3   6  11      715.26      663.53     20.09 o 
   4   6  11      145.25      174.35      9.45 o 
   5   6  11      453.30      442.28     17.67 o 
   6   6  11      494.40      453.24     14.23 o 
   7   6  11      687.67      623.81     16.83 o 
   8   6  11      496.61      517.60     15.80 o 
   9   6  11      339.11      365.40     17.06 o 
  10   6  11       90.43       90.04      8.70 o 
  11   6  11       89.51       86.08      9.32 o 
 -10   7  11       60.18       62.97     11.26 o 
  -9   7  11       41.57       31.13      6.36 o 
  -8   7  11       36.01       40.16      6.44 o 
  -7   7  11       63.27       77.10      7.03 o 
  -6   7  11        0.03        3.47      4.37 o 
  -5   7  11      249.57      243.62      9.66 o 
  -4   7  11      257.10      244.08     11.03 o 
  -3   7  11      140.92      148.99      8.10 o 
  -2   7  11      243.27      241.38      9.40 o 
  -1   7  11      335.91      343.90     15.08 o 
   0   7  11       85.97       86.19     15.11 o 
   1   7  11      755.08      734.27     21.99 o 
   2   7  11      392.95      335.15     15.29 o 
   3   7  11       81.66      104.47     12.74 o 
   4   7  11      260.49      313.84     26.07 o 
   5   7  11      132.30      112.28     12.36 o 
   6   7  11      241.99      198.63     10.49 o 
   7   7  11      393.46      443.14     15.05 o 
   8   7  11      224.42      250.61     12.11 o 
   9   7  11       84.97       88.32     15.07 o 
  -9   8  11        7.27       19.55     12.44 o 
  -8   8  11        0.78       -5.99      5.11 o 
  -7   8  11       22.09       24.96     10.63 o 
  -6   8  11       25.67       18.25      6.41 o 
  -5   8  11        0.46       -2.45      5.14 o 
  -4   8  11        9.87        6.46      5.04 o 
  -3   8  11       22.77       33.18      8.16 o 
  -2   8  11        2.73        3.33      6.48 o 
  -1   8  11        0.36        0.59      6.28 o 
   0   8  11       21.60       34.42      7.96 o 
   1   8  11       22.97       13.45      7.08 o 
   2   8  11        5.06        5.23      6.97 o 
   3   8  11      185.95      186.61     12.99 o 
   4   8  11       79.83       73.45     10.05 o 
   5   8  11       45.86       57.56      9.63 o 
   6   8  11        0.83       -2.35      5.58 o 
   7   8  11       62.96       49.87      7.87 o 
   8   8  11        4.09        2.69      6.34 o 
  -7   9  11        2.48        8.21      5.25 o 
  -6   9  11        6.91       10.54      7.43 o 
  -5   9  11       27.01       36.38      6.80 o 
  -4   9  11       68.82       86.47     11.31 o 
  -3   9  11        3.25       -4.02      7.51 o 
  -2   9  11       38.88       22.81     12.14 o 
  -1   9  11       20.57       14.03      7.74 o 
   0   9  11       20.08       17.15      8.16 o 
   1   9  11        0.31       -6.96      6.55 o 
   2   9  11      198.75      212.28     13.99 o 
   3   9  11       54.76       33.18      9.22 o 
   4   9  11      105.72       98.06     12.74 o 
   5   9  11        9.12        1.39      7.08 o 
   6   9  11       27.50        9.70      7.54 o 
  -3  10  11      123.02      136.06     12.97 o 
  -2  10  11       19.56       25.08      9.42 o 
  -1  10  11       25.01        8.07      7.74 o 
   0  10  11        0.83        1.87      7.67 o 
   1  10  11      125.84      110.47     11.51 o 
   2  10  11        2.69       -2.67      7.54 o 
 -14   0  12        0.56       -5.33      9.48 o 
 -13   0  12      559.30      561.02     27.25 o 
 -12   0  12       30.58       47.99     11.26 o 
 -11   0  12      808.47      786.73     29.62 o 
 -10   0  12      687.58      658.77     26.07 o 
  -9   0  12     2604.83     2566.94     62.20 o 
  -8   0  12      129.55      172.99     14.22 o 
  -7   0  12      515.64      577.61     22.51 o 
  -6   0  12       23.92       53.91      8.29 o 
  -5   0  12      886.06      784.95     25.47 o 
  -4   0  12      432.62      567.15     14.22 o 
  -3   0  12     6379.12     7622.34    105.12 o 
  -2   0  12      206.04      104.59     10.07 o 
  -1   0  12     1931.63     1667.65     40.28 o 
   0   0  12       66.56      132.62      7.32 o 
   1   0  12      102.71       92.38      6.22 o 
   2   0  12      127.73      116.52      7.08 o 
   3   0  12      545.59      490.21     17.77 o 
   4   0  12     2475.09     2217.82     37.28 o 
   5   0  12        3.35        8.89      6.52 o 
   6   0  12      257.71      374.41     20.73 o 
   7   0  12       18.92       21.33      8.29 o 
   8   0  12       33.20       45.62     11.26 o 
   9   0  12       25.67       44.43     11.26 o 
  10   0  12      197.43      190.76     17.77 o 
  11   0  12      149.87      122.04     16.59 o 
  12   0  12       95.56       77.01     14.81 o 
  13   0  12      103.17      139.81     18.96 o 
 -14   1  12      217.79      238.12     13.82 o 
 -13   1  12        6.74       15.61      7.08 o 
 -12   1  12      502.94      445.22     16.54 o 
 -11   1  12      117.59      152.77      9.84 o 
 -10   1  12     1030.77     1135.44     25.54 o 
  -9   1  12      344.13      301.85     12.57 o 
  -8   1  12     1620.11     1483.93     29.09 o 
  -7   1  12      259.58      244.38     10.68 o 
  -6   1  12        4.11       14.22      4.19 o 
  -5   1  12      102.94      165.88      6.92 o 
  -4   1  12     3528.18     3373.27     42.05 o 
  -3   1  12      127.36       74.92      6.06 o 
  -2   1  12     5319.62     5815.46     82.60 o 
  -1   1  12      436.99      540.12     10.56 o 
   0   1  12      509.18      413.28     18.96 o 
   1   1  12        4.22        2.75      2.50 o 
   2   1  12      663.36      761.68     12.12 o 
   3   1  12     1002.03      954.50     14.23 o 
   4   1  12      600.98      718.17     14.89 o 
   5   1  12     1875.49     2034.86     29.95 o 
   6   1  12       59.23       31.72      6.48 o 
   7   1  12       14.93       17.96      6.06 o 
   8   1  12      174.51      233.48     12.35 o 
   9   1  12       46.47       52.64      8.35 o 
  10   1  12       32.19       19.52     12.44 o 
  11   1  12      330.80      321.64     31.10 o 
  12   1  12      115.40      109.29     11.89 o 
  13   1  12       13.12       21.92      9.22 o 
 -13   2  12      184.85      201.94     10.73 o 
 -12   2  12        0.87        2.81      5.27 o 
 -11   2  12      315.90      266.07     11.15 o 
 -10   2  12      133.76      151.32     10.97 o 
  -9   2  12      976.73     1092.29     22.87 o 
  -8   2  12       37.35       38.73      7.70 o 
  -7   2  12      233.49      229.12     11.07 o 
  -6   2  12      684.52      652.71     18.66 o 
  -5   2  12        6.75        9.50      3.39 o 
  -4   2  12      158.51      145.58      6.53 o 
  -3   2  12     4142.59     4172.15     50.68 o 
  -2   2  12     1262.06     1244.28     19.72 o 
  -1   2  12     1197.89     1223.33     16.51 o 
   0   2  12      497.94      516.46      9.61 o 
   1   2  12      354.20      338.18      8.98 o 
   2   2  12      191.55      256.81      6.99 o 
   3   2  12     1668.18     1533.50     24.01 o 
   4   2  12     2033.77     1807.58     34.32 o 
   5   2  12      158.29      169.09      8.18 o 
   6   2  12      336.89      377.02     11.25 o 
   7   2  12      243.66      215.58     12.57 o 
   8   2  12        5.11       -0.59      5.86 o 
   9   2  12      340.21      437.15     17.59 o 
  10   2  12      183.93      188.34     12.99 o 
  11   2  12       11.54        7.63      7.32 o 
  12   2  12      107.93       78.27     11.22 o 
 -13   3  12        3.26        9.73      5.88 o 
 -12   3  12       89.88       84.71      7.73 o 
 -11   3  12       78.55       91.64      7.85 o 
 -10   3  12      293.93      287.17     12.25 o 
  -9   3  12      134.10      145.44      7.97 o 
  -8   3  12      594.16      654.33     15.29 o 
  -7   3  12        3.88       15.02      4.36 o 
  -6   3  12        2.08       19.58      3.90 o 
  -5   3  12      130.90      146.65      6.27 o 
  -4   3  12      129.33      195.38      7.50 o 
  -3   3  12      299.68      217.82      7.93 o 
  -2   3  12     1377.84     1262.43     20.20 o 
  -1   3  12       38.90       30.83      4.09 o 
   0   3  12       52.85       36.26      3.41 o 
   1   3  12      495.54      343.05      8.05 o 
   2   3  12      499.88      344.96     12.99 o 
   3   3  12        0.89       -1.31      3.46 o 
   4   3  12       53.14       84.70      6.24 o 
   5   3  12       79.77       89.87      6.38 o 
   6   3  12       53.23       81.91      6.59 o 
   7   3  12       74.91       63.96      6.44 o 
   8   3  12       52.46       74.05      8.80 o 
   9   3  12        3.23       12.31      7.32 o 
  10   3  12       26.34       39.32      8.77 o 
  11   3  12       68.71       63.16     10.21 o 
  12   3  12       30.65       39.06      9.78 o 
 -12   4  12        1.59       -3.49      5.07 o 
 -11   4  12        0.74       -5.10      5.01 o 
 -10   4  12      151.55      203.35     14.63 o 
  -9   4  12      196.61      216.60     11.36 o 
  -8   4  12       73.58       67.20      6.53 o 
  -7   4  12       29.39       38.64      4.82 o 
  -6   4  12      189.97      227.45      8.01 o 
  -5   4  12      156.22      128.63      6.21 o 
  -4   4  12     1340.10     1179.84     17.55 o 
  -3   4  12      327.04      216.03      8.26 o 
  -2   4  12      174.36      218.42      8.26 o 
  -1   4  12        0.05        5.70      3.57 o 
   0   4  12      415.50      271.54      8.47 o 
   1   4  12        0.25       -0.49      4.80 o 
   2   4  12      984.31     1106.27     19.90 o 
   3   4  12      100.85      149.51      7.75 o 
   4   4  12      139.27      121.45      7.39 o 
   5   4  12       47.75       72.79      6.38 o 
   6   4  12      112.63      100.03      7.39 o 
   7   4  12       68.02       80.00      9.64 o 
   8   4  12      238.54      202.47     10.08 o 
   9   4  12       19.14       -0.30      7.12 o 
  10   4  12        6.35        6.81      7.51 o 
  11   4  12       23.46       28.52      7.10 o 
  12   4  12        1.87       -5.05     15.11 o 
 -12   5  12      110.07       93.55     12.14 o 
 -11   5  12        0.85       -7.48      4.99 o 
 -10   5  12       14.91       26.47      6.94 o 
  -9   5  12        0.78        6.45      5.11 o 
  -8   5  12       16.65       36.15      6.56 o 
  -7   5  12       11.46       24.32      5.06 o 
  -6   5  12       99.24       92.11      9.91 o 
  -5   5  12      203.91      246.28      8.85 o 
  -4   5  12       90.99       68.07      8.04 o 
  -3   5  12      260.70      240.55      8.20 o 
  -2   5  12        4.21        2.41      3.09 o 
  -1   5  12       83.92       94.92      6.45 o 
   0   5  12        6.04       12.69      6.06 o 
   1   5  12       55.27       67.89      7.96 o 
   2   5  12      184.58      188.98     11.09 o 
   3   5  12       75.23       79.63     13.03 o 
   4   5  12       78.17       57.55      9.79 o 
   5   5  12       11.66        3.99      4.55 o 
   6   5  12       99.04       89.97      7.39 o 
   7   5  12      129.30       87.98      7.85 o 
   8   5  12       42.07       34.58      6.82 o 
   9   5  12        1.48        5.84      8.50 o 
  10   5  12       63.57       93.78     11.22 o 
  11   5  12        0.78       -2.73      5.71 o 
 -11   6  12      207.62      227.14     11.25 o 
 -10   6  12        1.49       -0.20      4.87 o 
  -9   6  12        3.94        6.23      5.31 o 
  -8   6  12       45.11       58.30      8.02 o 
  -7   6  12        9.89        9.98      4.50 o 
  -6   6  12        2.44        2.03      4.05 o 
  -5   6  12      203.63      217.68      8.15 o 
  -4   6  12      257.09      268.35      8.63 o 
  -3   6  12      107.43       77.50      5.20 o 
  -2   6  12       22.11       15.76      4.37 o 
  -1   6  12      132.99      137.79     10.47 o 
   0   6  12       39.80       56.32      8.16 o 
   1   6  12       10.07       29.79      9.48 o 
   2   6  12      117.30      175.51     11.51 o 
   3   6  12       14.97       25.91      7.32 o 
   4   6  12       39.37       17.22      6.00 o 
   5   6  12       41.08       59.18      6.82 o 
   6   6  12       20.82       24.88      6.04 o 
   7   6  12       55.75       56.92      7.29 o 
   8   6  12       74.20       55.58      8.54 o 
   9   6  12      109.10       96.69      9.07 o 
  10   6  12        2.18        3.27      7.51 o 
 -10   7  12      103.15      119.34      8.88 o 
  -9   7  12        0.05        3.18      5.31 o 
  -8   7  12        2.16        4.59      5.11 o 
  -7   7  12        4.44        2.25      4.53 o 
  -6   7  12      140.56      152.65      7.66 o 
  -5   7  12      356.11      375.78     10.64 o 
  -4   7  12      413.71      366.41     11.99 o 
  -3   7  12      293.99      307.10     10.84 o 
  -2   7  12      282.64      241.76     13.61 o 
  -1   7  12       17.77       13.70     14.22 o 
   0   7  12      258.51      299.31     31.99 o 
   1   7  12      323.32      322.83     26.36 o 
   2   7  12       82.36       65.05      9.19 o 
   3   7  12      659.65      641.56     21.15 o 
   4   7  12      154.21      182.16     12.77 o 
   5   7  12      349.51      354.22     16.12 o 
   6   7  12      497.05      484.49     15.50 o 
   7   7  12      288.49      290.44     12.85 o 
   8   7  12       45.36       63.72      8.86 o 
   9   7  12      105.42      104.19     10.35 o 
  -8   8  12        1.37       -0.29      7.33 o 
  -7   8  12       44.69       44.56      8.17 o 
  -6   8  12       49.02       34.99      5.59 o 
  -5   8  12      442.26      482.88     14.55 o 
  -4   8  12      317.84      365.37     12.70 o 
  -3   8  12      556.39      517.71     19.89 o 
  -2   8  12       61.56       42.84      8.59 o 
  -1   8  12      355.01      430.54     18.43 o 
   0   8  12       53.96       72.89     10.37 o 
   1   8  12      178.14      163.97     12.55 o 
   2   8  12      475.96      453.50     18.43 o 
   3   8  12       48.13       55.61     11.55 o 
   4   8  12      392.37      418.37     25.77 o 
   5   8  12      356.98      348.94     16.76 o 
   6   8  12      239.31      231.64     14.24 o 
   7   8  12      143.41      173.43     10.57 o 
  -6   9  12      182.96      169.20     10.34 o 
  -5   9  12       39.80       35.03      9.36 o 
  -4   9  12      429.74      446.78     19.67 o 
  -3   9  12       26.95       26.66      8.38 o 
  -2   9  12      290.06      308.75     17.48 o 
  -1   9  12        8.72       -8.22      9.48 o 
   0   9  12      153.81      166.11     15.11 o 
   1   9  12       21.41       31.63      8.58 o 
   2   9  12       18.97       13.63      8.38 o 
   3   9  12      125.69      123.15     23.40 o 
   4   9  12       30.36       38.83      8.52 o 
   5   9  12       62.65       56.75     10.21 o 
 -13   1  13       62.55       71.34     11.85 o 
 -12   1  13       12.21        9.02      6.48 o 
 -11   1  13       57.46       45.00      7.32 o 
 -10   1  13       62.99       52.33      7.51 o 
  -9   1  13       28.75       36.12      6.90 o 
  -8   1  13      227.59      257.40     11.71 o 
  -7   1  13      454.75      437.95     34.36 o 
  -6   1  13      209.06      177.04      9.42 o 
  -5   1  13      187.08      220.95      8.51 o 
  -4   1  13       13.78       23.12      3.87 o 
  -3   1  13        3.60        0.66      3.65 o 
  -2   1  13       59.49       40.90      3.69 o 
  -1   1  13       59.28       35.03      3.54 o 
   0   1  13      365.86      345.22     21.42 o 
   1   1  13      119.45      142.23      5.51 o 
   2   1  13      454.59      432.49      9.13 o 
   3   1  13       25.52       30.09      4.52 o 
   4   1  13       22.08       19.91      4.55 o 
   5   1  13      182.89      155.13     11.85 o 
   6   1  13        0.51        0.31      7.11 o 
   7   1  13      268.94      269.02     13.40 o 
   8   1  13        8.67        3.05      5.64 o 
   9   1  13      224.25      224.61     13.39 o 
  10   1  13        0.31       -7.80      7.41 o 
  11   1  13       52.22       65.80     18.96 o 
  12   1  13        4.00        6.44      8.52 o 
 -13   2  13       22.53       32.13      7.96 o 
 -12   2  13       83.38       73.23      8.94 o 
 -11   2  13      174.76      129.85     10.03 o 
 -10   2  13       15.28        6.93      5.64 o 
  -9   2  13      569.14      621.64     18.42 o 
  -8   2  13       75.56       63.20      9.18 o 
  -7   2  13     1510.85     1450.47     28.64 o 
  -6   2  13      268.15      282.72     21.75 o 
  -5   2  13     1212.95     1168.62     24.02 o 
  -4   2  13       11.93       21.10      4.08 o 
  -3   2  13      982.30      928.56     23.38 o 
  -2   2  13       73.18       92.21      5.56 o 
  -1   2  13     2497.25     2328.74     31.46 o 
   0   2  13      423.54      298.56      7.62 o 
   1   2  13     2808.74     3267.33     41.36 o 
   2   2  13       23.37       56.48      6.10 o 
   3   2  13     1602.59     1398.19     23.22 o 
   4   2  13       78.96       22.72      4.61 o 
   5   2  13      279.18      381.37     11.60 o 
   6   2  13      100.93      153.83     23.70 o 
   7   2  13      630.89      534.07     18.61 o 
   8   2  13      468.84      440.38     24.88 o 
   9   2  13      185.45      235.44     14.03 o 
  10   2  13       90.80      114.43     13.33 o 
  11   2  13      145.99      130.14     28.44 o 
  12   2  13       31.23       18.36      8.38 o 
 -12   3  13       78.44       69.77      8.07 o 
 -11   3  13        0.95        2.52      5.19 o 
 -10   3  13      502.16      510.69     14.75 o 
  -9   3  13       38.55       41.78      6.16 o 
  -8   3  13     1724.70     1746.06     30.11 o 
  -7   3  13      134.00      159.56      9.45 o 
  -6   3  13     2304.29     2293.84     32.97 o 
  -5   3  13       53.95       56.91      5.45 o 
  -4   3  13     1494.06     1363.89     22.18 o 
  -3   3  13      266.04      232.62      8.28 o 
  -2   3  13     1002.58     1187.48     19.82 o 
  -1   3  13      223.73      302.01      9.32 o 
   0   3  13     5395.99     5257.39     62.53 o 
   1   3  13      325.13      268.60      9.39 o 
   2   3  13     3512.09     3835.73     61.12 o 
   3   3  13        1.55        4.77      3.87 o 
   4   3  13     1676.00     1547.14     51.33 o 
   5   3  13       98.98       76.44      6.85 o 
   6   3  13      955.22     1021.80     20.24 o 
   7   3  13      281.72      307.00     14.64 o 
   8   3  13      836.81      795.42     23.64 o 
   9   3  13      218.92      206.97     14.22 o 
  10   3  13      418.69      416.69     18.37 o 
  11   3  13       13.85        7.64      8.16 o 
 -12   4  13      127.70      127.09      9.14 o 
 -11   4  13      140.09      143.44      9.38 o 
 -10   4  13        4.36        2.04      5.11 o 
  -9   4  13      704.82      692.18     22.00 o 
  -8   4  13       96.17      100.29      6.49 o 
  -7   4  13     1394.38     1458.08     21.91 o 
  -6   4  13      490.44      437.98     11.85 o 
  -5   4  13     1371.28     1315.36     19.65 o 
  -4   4  13       22.34       30.23      6.43 o 
  -3   4  13      236.91      260.08      9.15 o 
  -2   4  13       62.49       76.98      5.60 o 
  -1   4  13     1310.60     1264.19     21.00 o 
   0   4  13      119.43      106.79     11.85 o 
   1   4  13     2898.39     2865.58     49.41 o 
   2   4  13       55.08       52.63      5.73 o 
   3   4  13      877.16      854.72     17.77 o 
   4   4  13       16.59       13.09      4.76 o 
   5   4  13      596.70      548.19     18.48 o 
   6   4  13      272.45      247.62     11.87 o 
   7   4  13      570.08      603.18     15.87 o 
   8   4  13      535.84      605.75     21.57 o 
   9   4  13      475.71      426.63     18.37 o 
  10   4  13      213.55      205.29     14.22 o 
  11   4  13      142.04      150.00     13.75 o 
 -11   5  13       30.71       30.36      6.38 o 
 -10   5  13      239.12      265.43     11.21 o 
  -9   5  13        7.73        6.88      5.06 o 
  -8   5  13      740.45      749.04     15.41 o 
  -7   5  13      405.48      386.28     10.77 o 
  -6   5  13     1234.83     1229.25     19.42 o 
  -5   5  13      247.09      217.58      7.82 o 
  -4   5  13      780.03      775.18     14.12 o 
  -3   5  13        0.94        0.59      3.83 o 
  -2   5  13      519.78      583.35     13.60 o 
  -1   5  13        4.19        4.08      5.64 o 
   0   5  13     2750.55     2740.32     49.21 o 
   1   5  13       27.15        6.74      6.06 o 
   2   5  13     1616.03     1719.66     35.40 o 
   3   5  13        9.82       10.21      6.06 o 
   4   5  13      581.56      495.15     18.60 o 
   5   5  13       80.79       57.44      6.61 o 
   6   5  13      525.05      528.27     15.26 o 
   7   5  13      492.22      501.65     15.09 o 
   8   5  13      564.67      588.63     17.01 o 
   9   5  13      449.54      472.12     19.82 o 
  10   5  13      218.51      215.86     15.25 o 
 -10   6  13        5.28       10.16      5.54 o 
  -9   6  13      385.21      381.62     13.11 o 
  -8   6  13       21.14       19.20      5.13 o 
  -7   6  13      985.76     1033.03     22.40 o 
  -6   6  13      187.37      165.32      7.89 o 
  -5   6  13     1442.23     1339.23     21.03 o 
  -4   6  13       10.71        1.22      3.93 o 
  -3   6  13      792.03      890.33     23.72 o 
  -2   6  13        8.21       13.97      7.08 o 
  -1   6  13     2135.60     2043.69     41.26 o 
   0   6  13       19.56       28.86      7.32 o 
   1   6  13     3628.32     3695.89     63.24 o 
   2   6  13       37.25       58.43      9.22 o 
   3   6  13     1763.24     1763.67     37.28 o 
   4   6  13        5.47        9.39      6.90 o 
   5   6  13     1024.87      964.39     21.31 o 
   6   6  13      129.90      107.32      8.43 o 
   7   6  13      945.11     1025.11     22.78 o 
   8   6  13      203.45      237.85     11.88 o 
   9   6  13      500.16      460.83     25.12 o 
  -9   7  13       11.96       16.44     12.39 o 
  -8   7  13      229.24      254.97     10.08 o 
  -7   7  13       77.90       69.95      6.66 o 
  -6   7  13      778.60      729.79     18.23 o 
  -5   7  13        1.75        4.09      4.35 o 
  -4   7  13      490.18      521.14     14.27 o 
  -3   7  13       28.04       41.42     11.26 o 
  -2   7  13      605.69      547.04     19.89 o 
  -1   7  13       28.24        6.19      6.90 o 
   0   7  13     1287.70     1396.76     33.09 o 
   1   7  13       56.03       66.36     10.96 o 
   2   7  13     1188.60     1241.21     58.95 o 
   3   7  13       40.17       58.68     13.92 o 
   4   7  13      384.22      419.15     24.88 o 
   5   7  13        9.50        5.00      7.40 o 
   6   7  13      507.82      535.18     16.53 o 
   7   7  13       61.08       62.77      7.82 o 
   8   7  13      338.21      332.20     16.37 o 
  -7   8  13       85.66       77.93      7.06 o 
  -6   8  13       16.09       16.51      5.79 o 
  -5   8  13      185.53      186.59     10.26 o 
  -4   8  13       31.43       30.08     12.14 o 
  -3   8  13       12.80        0.02      6.90 o 
  -2   8  13        0.07       -3.55      6.28 o 
  -1   8  13       41.01       37.40      8.58 o 
   0   8  13        4.82       -1.74      7.51 o 
   1   8  13      115.49      134.96     28.44 o 
   2   8  13       61.70       66.71     10.47 o 
   3   8  13        4.11       -1.81      6.90 o 
   4   8  13       36.42       44.71      9.42 o 
   5   8  13        5.73        3.20      7.25 o 
   6   8  13       37.50       30.99      8.52 o 
  -5   9  13       22.59       17.12      9.18 o 
  -4   9  13       42.36       50.49     10.26 o 
  -3   9  13       30.23       33.18      9.22 o 
  -2   9  13        0.09       -2.12     11.55 o 
  -1   9  13        0.03        2.17      7.32 o 
   0   9  13       18.84       21.59     13.63 o 
   1   9  13       23.96       25.97      8.58 o 
   2   9  13        3.65        7.64      7.93 o 
   3   9  13       40.97       49.98      9.78 o 
   4   9  13        0.04        2.89      7.25 o 
 -13   0  14       53.18       72.27     13.03 o 
 -12   0  14      103.45       87.09     14.22 o 
 -11   0  14       61.84       71.09     11.85 o 
 -10   0  14      461.16      502.37     24.88 o 
  -9   0  14      355.53      322.87     19.55 o 
  -8   0  14      414.74      338.86     18.96 o 
  -7   0  14       55.81       38.51      8.89 o 
  -6   0  14      355.35      254.74     16.00 o 
  -5   0  14       92.82      152.25     12.44 o 
  -4   0  14      569.11      467.42     19.55 o 
  -3   0  14     1331.52     1162.32     33.18 o 
  -2   0  14      164.87      286.14     10.89 o 
   0   0  14      330.03      473.55     13.80 o 
   1   0  14       31.88       54.75      6.22 o 
   2   0  14      647.27      492.93     23.70 o 
   3   0  14      759.96      862.70     24.29 o 
   4   0  14      177.95      181.87     14.81 o 
   5   0  14     2372.63     2459.71     63.98 o 
   6   0  14      488.24      539.10     25.47 o 
   7   0  14       65.28       59.24     11.85 o 
   8   0  14      129.65      101.30     13.63 o 
   9   0  14       63.28       57.46     12.44 o 
  10   0  14      185.95      238.74     20.14 o 
  11   0  14      399.92      353.08     24.88 o 
  12   0  14      441.40      386.85     27.84 o 
 -13   1  14       44.87       48.75     12.74 o 
 -12   1  14       33.62       49.12      8.16 o 
 -11   1  14      152.87      163.05     10.87 o 
 -10   1  14      199.50      204.40     11.51 o 
  -9   1  14      687.54      636.96     19.06 o 
  -8   1  14        0.28       -3.26      5.03 o 
  -7   1  14        2.93       -6.68      5.04 o 
  -6   1  14      177.71      240.38     18.66 o 
  -5   1  14        3.93        3.02      5.04 o 
  -4   1  14      825.80      685.60     14.01 o 
  -3   1  14     1709.94     1755.34     31.61 o 
  -2   1  14     1180.08     1348.47     21.31 o 
  -1   1  14      136.23      109.43      5.04 o 
   0   1  14        7.69       -3.68      2.45 o 
   1   1  14      225.26      163.67      6.25 o 
   2   1  14       15.34       25.62      3.62 o 
   3   1  14        4.00        0.84      3.64 o 
   4   1  14     2269.50     2288.78     37.63 o 
   5   1  14       13.10       15.85      6.06 o 
   6   1  14      683.37      676.63     20.11 o 
   7   1  14        4.31       14.51      6.28 o 
   8   1  14        8.44       18.07      7.12 o 
   9   1  14        1.00       -2.85      6.48 o 
  10   1  14      309.68      341.84     16.96 o 
  11   1  14      220.69      221.24     23.40 o 
 -12   2  14       21.15       16.52      7.70 o 
 -11   2  14       10.98       19.85      7.12 o 
 -10   2  14      201.74      190.28     11.38 o 
  -9   2  14       54.75       49.76      7.74 o 
  -8   2  14      299.58      268.09     12.31 o 
  -7   2  14       90.73      102.93     10.37 o 
  -6   2  14       59.89       53.99      6.66 o 
  -5   2  14      133.85      138.80      8.77 o 
  -4   2  14      526.97      530.74     12.73 o 
  -3   2  14      845.96      833.71     16.13 o 
  -2   2  14     1316.12     1327.80     21.48 o 
  -1   2  14      293.73      323.16      9.43 o 
   0   2  14        1.37       -4.13      2.76 o 
   1   2  14       32.11       22.45      3.57 o 
   2   2  14      299.91      267.53     10.14 o 
   3   2  14      712.96      723.49     15.70 o 
   4   2  14      361.41      409.16     12.04 o 
   5   2  14     1319.90     1494.79     25.36 o 
   6   2  14       65.10       45.90      7.74 o 
   7   2  14       36.24       24.29      7.12 o 
   8   2  14      121.54      156.50     12.44 o 
   9   2  14       39.78       29.71      7.93 o 
  10   2  14        0.10       -9.72      6.48 o 
  11   2  14      224.17      215.71     30.81 o 
 -12   3  14        1.07       10.50      6.83 o 
 -11   3  14        2.49        0.39      6.24 o 
 -10   3  14      180.17      226.25     12.73 o 
  -9   3  14      125.69      133.24     22.22 o 
  -8   3  14       26.18       19.91      6.48 o 
  -7   3  14        1.52        6.50      4.79 o 
  -6   3  14       23.19       33.76      6.00 o 
  -5   3  14      101.31       89.09     11.09 o 
  -4   3  14       33.89       36.96      5.14 o 
  -3   3  14      348.13      331.33     10.27 o 
  -2   3  14      100.40       74.09      5.63 o 
  -1   3  14       54.26       43.85      4.79 o 
   0   3  14       99.66       80.70      5.92 o 
   1   3  14       95.98      160.20     18.07 o 
   2   3  14       15.87       18.69      5.64 o 
   3   3  14      116.78      136.32      7.51 o 
   4   3  14      568.24      617.00     15.15 o 
   5   3  14       13.76        5.88      4.55 o 
   6   3  14      129.10      143.03     12.49 o 
   7   3  14       14.63       42.97      8.38 o 
   8   3  14        3.57       11.95      7.32 o 
   9   3  14        4.89        3.26      7.54 o 
  10   3  14      136.96      132.96     12.48 o 
  11   3  14      122.69      152.41     22.22 o 
 -11   4  14       46.25       30.69      6.34 o 
 -10   4  14        0.11       -1.83      5.57 o 
  -9   4  14       69.46       82.68      7.38 o 
  -8   4  14        8.61        8.24      4.63 o 
  -7   4  14        8.98        7.32      4.56 o 
  -6   4  14       90.98      106.40      7.48 o 
  -5   4  14      106.15      142.50      7.85 o 
  -4   4  14        6.93       -0.93      3.83 o 
  -3   4  14       28.40       29.97      6.23 o 
  -2   4  14        0.86       -4.60      4.78 o 
  -1   4  14        1.36        4.81      3.83 o 
   0   4  14      752.34      732.87     20.93 o 
   1   4  14      267.93      284.30     13.15 o 
   2   4  14      107.39       98.07      9.00 o 
   3   4  14        6.95       -0.21      4.17 o 
   4   4  14       76.48       41.58      6.40 o 
   5   4  14      171.91      187.95      9.74 o 
   6   4  14      291.48      294.19     14.19 o 
   7   4  14       17.49       26.68      6.16 o 
   8   4  14       57.10       73.20      9.84 o 
   9   4  14       24.00       -1.51     16.59 o 
  10   4  14       93.53       76.57     11.05 o 
 -11   5  14      115.40      124.38      9.23 o 
 -10   5  14        7.01       13.67      5.90 o 
  -9   5  14        0.55       -0.52      4.67 o 
  -8   5  14       53.23       59.10      6.24 o 
  -7   5  14       10.56        8.73      4.72 o 
  -6   5  14       28.46       33.31      5.05 o 
  -5   5  14       38.11       40.74      6.33 o 
  -4   5  14       11.94        8.47      4.88 o 
  -3   5  14        2.35       -5.60      3.73 o 
  -2   5  14      123.45      109.40      6.95 o 
  -1   5  14      174.33      151.43     10.47 o 
   0   5  14        2.12       20.07      6.66 o 
   1   5  14       43.79       83.45     11.26 o 
   2   5  14        4.64        4.41      6.66 o 
   3   5  14       14.19       37.97      7.74 o 
   4   5  14       50.49       80.81      7.27 o 
   5   5  14        4.93        7.86      5.31 o 
   6   5  14        0.33        7.62      5.58 o 
   7   5  14       62.19       48.25      7.12 o 
   8   5  14       70.52      103.30     14.22 o 
   9   5  14       11.50        9.27      8.16 o 
 -10   6  14       94.32       95.00      7.39 o 
  -9   6  14        5.96        4.82      4.78 o 
  -8   6  14        8.94        7.11      4.84 o 
  -7   6  14       61.93      107.46      7.35 o 
  -6   6  14       81.78       98.19      6.78 o 
  -5   6  14       17.48       20.26      4.86 o 
  -4   6  14       61.37       34.41      4.96 o 
  -3   6  14        2.78       -1.95      4.52 o 
  -2   6  14      138.57      102.25     10.21 o 
  -1   6  14       47.49       78.35      9.42 o 
   0   6  14      211.29      220.11     13.40 o 
   1   6  14       46.08       48.78      8.77 o 
   2   6  14        0.33        3.70      6.90 o 
   3   6  14       64.71       56.98      8.94 o 
   4   6  14       21.53       24.00      7.67 o 
   5   6  14       29.26       27.86      7.67 o 
   6   6  14       50.82       62.11      9.05 o 
   7   6  14      198.21      216.68     11.59 o 
   8   6  14        2.03        2.01      9.58 o 
  -8   7  14        0.07        2.72      5.10 o 
  -7   7  14       73.18       77.09      6.85 o 
  -6   7  14       33.57       39.58      5.79 o 
  -5   7  14      295.42      278.45     11.59 o 
  -4   7  14      350.42      379.19     12.86 o 
  -3   7  14      339.46      300.80     21.33 o 
  -2   7  14       93.69       79.40     10.05 o 
  -1   7  14      584.55      587.45     21.13 o 
   0   7  14      151.27      160.28     12.35 o 
   1   7  14      347.50      325.17     16.34 o 
   2   7  14      374.38      366.69     30.51 o 
   3   7  14       45.37       47.87      8.80 o 
   4   7  14      214.92      217.29     13.99 o 
   5   7  14      187.10      194.57     13.61 o 
   6   7  14      231.96      247.51     15.25 o 
   7   7  14      151.07      158.73     10.71 o 
  -6   8  14      115.76      139.44     13.21 o 
  -5   8  14      129.05      147.24     13.15 o 
  -4   8  14      290.68      255.76     15.90 o 
  -3   8  14      192.64      173.56     13.19 o 
  -2   8  14      361.52      378.72     18.22 o 
  -1   8  14       38.25       59.29     10.05 o 
   0   8  14      397.38      445.30     19.45 o 
   1   8  14      158.40      171.41     13.40 o 
   2   8  14       43.26       24.99      8.35 o 
   3   8  14      178.62      161.46     22.81 o 
   4   8  14       37.31       41.63      9.00 o 
   5   8  14      147.00      135.32     12.55 o 
  -3   9  14       68.35       48.54     10.03 o 
  -2   9  14        5.38        1.28      7.74 o 
  -1   9  14       61.40       84.81     11.51 o 
   0   9  14        0.70       -2.47      7.74 o 
   1   9  14       13.50        3.51      7.54 o 
   2   9  14       64.58       59.24     14.81 o 
 -12   1  15       68.60       58.65      8.58 o 
 -11   1  15        1.31        7.01      6.48 o 
 -10   1  15        2.54       -8.17      5.45 o 
  -9   1  15        4.03        7.09      6.06 o 
  -8   1  15       43.79       31.50      6.48 o 
  -7   1  15      107.34       97.84     21.03 o 
  -6   1  15      141.44      159.03      9.42 o 
  -5   1  15        1.23        0.00      5.03 o 
  -4   1  15       20.57       26.62      5.64 o 
  -3   1  15       41.96       30.37      4.42 o 
  -2   1  15        0.11        6.25      3.87 o 
  -1   1  15        4.06       10.46      4.10 o 
   0   1  15      152.41      117.40      7.24 o 
   1   1  15        7.25       13.16      3.59 o 
   2   1  15        1.39       17.62      4.57 o 
   3   1  15       29.29        7.70      4.08 o 
   4   1  15       12.05        0.89      5.03 o 
   5   1  15       53.32       23.32      9.18 o 
   6   1  15        3.26       14.22      6.28 o 
   7   1  15        8.53       -2.94      7.41 o 
   8   1  15      104.22       77.00      9.61 o 
   9   1  15        0.48        0.80      6.66 o 
  10   1  15       14.60       15.02      8.35 o 
  11   1  15       18.77       16.43     16.59 o 
 -12   2  15       26.41       36.63      7.96 o 
 -11   2  15       47.44       55.03     10.07 o 
 -10   2  15       58.25       59.21      8.58 o 
  -9   2  15        1.43        0.55      5.64 o 
  -8   2  15      446.23      430.80     15.48 o 
  -7   2  15      278.70      269.50     12.73 o 
  -6   2  15      787.91      756.16     21.92 o 
  -5   2  15      304.24      327.57     12.73 o 
  -4   2  15      274.25      289.62      9.78 o 
  -3   2  15      135.13      115.23      6.61 o 
  -2   2  15      213.34      230.76      8.79 o 
  -1   2  15        4.60       14.23      4.08 o 
   0   2  15      721.82      710.47     19.73 o 
   1   2  15       18.85       16.20      4.30 o 
   2   2  15      718.91      682.52     15.36 o 
   3   2  15       92.44       72.11      6.48 o 
   4   2  15      243.95      234.53     11.16 o 
   5   2  15       52.16       66.26      8.58 o 
   6   2  15      158.85      167.92     11.93 o 
   7   2  15        1.70       -1.33      6.06 o 
   8   2  15      232.68      213.23     13.61 o 
   9   2  15       21.91        4.72     10.96 o 
  10   2  15       83.95       90.40     11.10 o 
  11   2  15        4.28        1.87      8.25 o 
 -11   3  15       69.09       59.67      8.77 o 
 -10   3  15        7.21        6.86      6.40 o 
  -9   3  15      251.51      245.25     12.65 o 
  -8   3  15      137.20      133.40     11.26 o 
  -7   3  15     1409.31     1351.29     29.18 o 
  -6   3  15      602.97      644.90     29.82 o 
  -5   3  15     1177.92     1215.38     21.88 o 
  -4   3  15      482.67      465.44     12.49 o 
  -3   3  15      544.44      584.01     13.82 o 
  -2   3  15      198.68      165.08      8.19 o 
  -1   3  15     1454.95     1525.68     33.98 o 
   0   3  15       23.00       28.74      6.06 o 
   1   3  15     2702.97     2849.93     49.61 o 
   2   3  15      211.52      149.69     18.07 o 
   3   3  15     1652.38     1495.17     29.72 o 
   4   3  15      264.93      320.02     11.28 o 
   5   3  15      564.20      616.78     21.62 o 
   6   3  15       89.39       72.89     16.29 o 
   7   3  15      598.72      532.54     19.63 o 
   8   3  15       30.24       23.74     12.44 o 
   9   3  15      247.83      254.74     15.70 o 
  10   3  15        2.56       -7.93      7.51 o 
 -11   4  15      141.23      149.90     11.53 o 
 -10   4  15       25.85       36.88     10.66 o 
  -9   4  15      121.82       89.80      9.25 o 
  -8   4  15      389.65      355.69     20.14 o 
  -7   4  15      619.07      632.87     18.25 o 
  -6   4  15      904.36      963.14     19.81 o 
  -5   4  15      952.00      903.40     18.72 o 
  -4   4  15      440.21      450.13     12.72 o 
  -3   4  15      375.20      394.15     11.77 o 
  -2   4  15      337.51      395.09     11.51 o 
  -1   4  15      128.25      109.06      9.42 o 
   0   4  15     1935.72     1999.32     39.37 o 
   1   4  15       20.47       35.63      7.54 o 
   2   4  15     1446.58     1553.34     33.06 o 
   3   4  15      130.13      120.83      9.84 o 
   4   4  15      530.20      513.07     14.80 o 
   5   4  15       47.42       61.52      6.82 o 
   6   4  15      394.87      378.85     13.09 o 
   7   4  15       88.90       79.90      9.84 o 
   8   4  15      375.49      370.18     17.77 o 
   9   4  15      141.95      158.40     31.40 o 
  10   4  15      185.55      204.27     15.06 o 
 -10   5  15      104.45      125.91     12.35 o 
  -9   5  15       73.16       77.84      7.84 o 
  -8   5  15      391.87      370.03     12.04 o 
  -7   5  15      553.93      518.03     17.93 o 
  -6   5  15      887.31      880.21     24.60 o 
  -5   5  15      543.22      535.30     23.38 o 
  -4   5  15      573.13      537.04     19.76 o 
  -3   5  15      178.92      191.81      8.88 o 
  -2   5  15      255.28      211.50     12.57 o 
  -1   5  15      706.30      674.13     20.73 o 
   0   5  15       47.53       69.68      8.58 o 
   1   5  15     1429.61     1500.72     33.28 o 
   2   5  15       10.83       16.00      6.70 o 
   3   5  15      572.19      568.96     19.67 o 
   4   5  15       57.31       52.48     16.88 o 
   5   5  15      309.45      262.91     11.51 o 
   6   5  15       12.07        5.40      5.62 o 
   7   5  15      392.52      449.96     15.23 o 
   8   5  15      166.02      193.42     18.07 o 
   9   5  15      248.85      234.35     15.92 o 
  -9   6  15       61.18       42.80      6.02 o 
  -8   6  15      294.15      274.40     10.35 o 
  -7   6  15      478.04      454.27     12.33 o 
  -6   6  15      917.04      841.11     16.72 o 
  -5   6  15      328.94      347.77     12.26 o 
  -4   6  15      418.87      473.47     13.76 o 
  -3   6  15      242.02      210.79     13.61 o 
  -2   6  15      590.70      537.99     19.69 o 
  -1   6  15       91.87      123.36     11.09 o 
   0   6  15     1280.76     1339.49     35.25 o 
   1   6  15       66.64       59.68     17.48 o 
   2   6  15     1282.79     1301.34     31.83 o 
   3   6  15      128.43       95.27     10.45 o 
   4   6  15      391.80      395.28     17.58 o 
   5   6  15      139.96      201.14     13.40 o 
   6   6  15      392.96      456.93     19.21 o 
   7   6  15        0.25       -0.29      7.75 o 
   8   6  15      310.30      285.11     14.28 o 
  -7   7  15      270.92      274.23     10.53 o 
  -6   7  15      204.33      207.66     10.72 o 
  -5   7  15      388.81      441.94     31.42 o 
  -4   7  15       55.23       48.17     17.18 o 
  -3   7  15      165.88      162.42     17.18 o 
  -2   7  15      117.92      114.62     11.55 o 
  -1   7  15      422.92      399.38     48.87 o 
   0   7  15       35.11       56.68     12.74 o 
   1   7  15      527.12      591.39     23.70 o 
   2   7  15       44.74       21.76      8.58 o 
   3   7  15      180.43      165.38     13.40 o 
   4   7  15       97.48      106.63     11.71 o 
   5   7  15       87.91      123.54     11.89 o 
   6   7  15       37.31       41.78      9.63 o 
  -5   8  15       14.91       42.89      9.63 o 
  -4   8  15        2.88        1.81      7.67 o 
  -3   8  15       28.74       39.50      9.36 o 
  -2   8  15        0.74       11.77      8.16 o 
  -1   8  15       40.11       50.84      9.84 o 
   0   8  15       17.10       18.96     14.22 o 
   1   8  15        5.60       13.40      7.74 o 
   2   8  15        5.29       -0.77      6.46 o 
   3   8  15        0.01       -0.10      7.32 o 
   4   8  15        5.68        2.37      7.54 o 
 -11   0  16      242.53      293.84     21.33 o 
 -10   0  16        0.54       -5.92      8.29 o 
  -9   0  16      592.19      565.76     26.07 o 
  -8   0  16      104.52      105.45     13.63 o 
  -7   0  16        8.93       -2.37      7.11 o 
  -6   0  16       72.64       85.31     11.26 o 
  -5   0  16        4.33       16.00      8.29 o 
  -4   0  16      617.35      458.53     20.73 o 
  -3   0  16      571.73      723.34     26.66 o 
  -2   0  16     2024.10     2241.70     55.69 o 
  -1   0  16      200.24      123.22     11.85 o 
   0   0  16      764.79      681.90     18.22 o 
   1   0  16        9.27        6.07      4.97 o 
   2   0  16      343.19      367.04     13.33 o 
   3   0  16       49.48       58.06     11.26 o 
   4   0  16     2227.27     2109.00     58.06 o 
   5   0  16       67.59       83.53     13.03 o 
   6   0  16      987.09      942.53     36.14 o 
   7   0  16        5.58       -3.55      8.89 o 
   8   0  16      433.16      439.57     25.47 o 
   9   0  16       61.48       74.05     14.22 o 
  10   0  16      961.75      972.75     40.88 o 
 -11   1  16       36.11       46.43      8.52 o 
 -10   1  16      526.05      545.39     19.03 o 
  -9   1  16       28.23       32.81      9.48 o 
  -8   1  16      304.91      301.38     14.03 o 
  -7   1  16      197.47      186.73     10.68 o 
  -6   1  16       11.62        4.43      5.22 o 
  -5   1  16       94.46      119.13     16.00 o 
  -4   1  16      706.53      644.13     18.22 o 
  -3   1  16     1633.40     1497.33     34.66 o 
  -2   1  16     1046.09     1141.93     20.28 o 
  -1   1  16     1341.70     1592.61     25.06 o 
   0   1  16      165.56      110.05      5.90 o 
   1   1  16      356.61      309.07     10.21 o 
   2   1  16      113.86      163.70     11.40 o 
   3   1  16     1044.60     1145.79     21.13 o 
   4   1  16      130.24      138.51     17.48 o 
   5   1  16     1668.98     1705.25     38.80 o 
   6   1  16        0.51        2.96      6.24 o 
   7   1  16      266.46      253.19     13.82 o 
   8   1  16      195.25      227.78     17.18 o 
   9   1  16      517.48      584.31     21.97 o 
  10   1  16        9.72       -0.51      8.00 o 
 -11   2  16      161.60      134.85     10.87 o 
 -10   2  16       12.19       16.80      6.90 o 
  -9   2  16      470.06      534.76     18.61 o 
  -8   2  16      171.44      193.13     11.73 o 
  -7   2  16       89.29       75.16      8.52 o 
  -6   2  16       72.41       96.51      8.58 o 
  -5   2  16      172.29      148.55     10.03 o 
  -4   2  16      327.58      293.13     10.30 o 
  -3   2  16     1637.25     1785.49     33.08 o 
  -2   2  16     1405.24     1604.10     25.83 o 
  -1   2  16      745.40      672.67     18.37 o 
   0   2  16      618.39      592.66     26.31 o 
   1   2  16      197.70      209.80     11.29 o 
   2   2  16      367.47      407.34     12.30 o 
   3   2  16      699.12      709.09     19.82 o 
   4   2  16     1509.86     1528.47     48.74 o 
   5   2  16       33.65       41.76      8.16 o 
   6   2  16      385.81      423.97     20.44 o 
   7   2  16      105.29       78.20      9.84 o 
   8   2  16      133.19      139.57     11.93 o 
   9   2  16      126.68      168.39     13.39 o 
  10   2  16      356.78      360.04     18.42 o 
 -11   3  16        0.05        4.74      9.48 o 
 -10   3  16      120.30      105.98     12.74 o 
  -9   3  16       28.12       13.63      9.77 o 
  -8   3  16       74.47       93.88     12.74 o 
  -7   3  16       69.49      120.42     10.37 o 
  -6   3  16        3.01        4.76      5.98 o 
  -5   3  16       11.13       -0.28      4.85 o 
  -4   3  16      196.96      278.00     10.27 o 
  -3   3  16      322.47      393.83     11.73 o 
  -2   3  16      450.42      465.96     12.72 o 
  -1   3  16      844.45      844.94     19.09 o 
   0   3  16       27.48       17.52      6.40 o 
   1   3  16      190.62      213.47     17.77 o 
   2   3  16       76.10       76.14      8.35 o 
   3   3  16      710.46      698.84     16.86 o 
   4   3  16        3.98        6.43      5.19 o 
   5   3  16      765.02      767.17     18.21 o 
   6   3  16       84.91      121.55     11.85 o 
   7   3  16      105.02       94.39     10.68 o 
   8   3  16        8.65        7.41      8.00 o 
   9   3  16      325.36      339.15     18.00 o 
 -10   4  16        0.93        0.99      7.41 o 
  -9   4  16       27.02       38.44      7.83 o 
  -8   4  16       89.62       96.13     10.07 o 
  -7   4  16        9.34        7.68      6.66 o 
  -6   4  16       11.87       11.80      5.40 o 
  -5   4  16        3.00       -0.55      4.96 o 
  -4   4  16        1.57       -5.65      4.71 o 
  -3   4  16       84.03       85.04      6.71 o 
  -2   4  16      375.40      385.02     11.77 o 
  -1   4  16       85.77       70.83      8.58 o 
   0   4  16      225.01      268.45     16.59 o 
   1   4  16      134.20      147.53     11.55 o 
   2   4  16      168.91      120.61     11.26 o 
   3   4  16        2.05       -1.48      6.28 o 
   4   4  16      439.44      551.03     19.26 o 
   5   4  16       96.24      124.20      8.75 o 
   6   4  16      118.71      112.92     10.68 o 
   7   4  16       49.40       39.22      8.80 o 
   8   4  16       58.18       80.76     16.00 o 
   9   4  16        0.36       -8.59     13.33 o 
  -9   5  16       49.69       43.87      7.83 o 
  -8   5  16        1.67        2.24      6.66 o 
  -7   5  16      134.41      193.48     10.30 o 
  -6   5  16       19.18       14.64      6.46 o 
  -5   5  16        1.17       -0.33      5.04 o 
  -4   5  16       11.06       20.95      5.49 o 
  -3   5  16        6.32        4.32      4.87 o 
  -2   5  16        1.10       -0.45      6.06 o 
  -1   5  16      151.39      195.02     13.92 o 
   0   5  16       71.06       94.59     10.96 o 
   1   5  16        4.63       -0.59      8.29 o 
   2   5  16       33.64       49.28      8.58 o 
   3   5  16        8.30       18.75      7.67 o 
   4   5  16       49.96       55.30      9.19 o 
   5   5  16        0.81       -6.62      6.83 o 
   6   5  16       15.65       10.86      6.19 o 
   7   5  16       71.50       97.81     14.81 o 
   8   5  16       12.70       33.25      9.61 o 
  -8   6  16       71.77       68.97      7.75 o 
  -7   6  16       73.54       84.68      7.95 o 
  -6   6  16        1.32       11.56      6.00 o 
  -5   6  16       40.62       33.72      7.25 o 
  -4   6  16      136.50      115.60     11.29 o 
  -3   6  16       15.00       13.03     10.37 o 
  -2   6  16        0.29       -4.09      7.41 o 
  -1   6  16      191.44      174.77     12.77 o 
   0   6  16        8.98        4.65      6.90 o 
   1   6  16       23.91       12.86      7.32 o 
   2   6  16       70.06       90.18     10.68 o 
   3   6  16       24.69       60.80      9.42 o 
   4   6  16      114.17       96.34     15.11 o 
   5   6  16        0.62        1.57      7.32 o 
   6   6  16      205.39      252.61     18.36 o 
   7   6  16       15.85       -2.37      8.10 o 
  -6   7  16      193.69      195.22     14.32 o 
  -5   7  16      179.51      185.94     13.61 o 
  -4   7  16      169.13      166.68     23.40 o 
  -3   7  16      238.57      224.17     14.66 o 
  -2   7  16      383.26      382.51     18.42 o 
  -1   7  16       40.30       65.54     10.21 o 
   0   7  16      535.38      591.04     22.20 o 
   1   7  16       79.63       85.57     10.68 o 
   2   7  16       97.31      114.69     11.73 o 
   3   7  16       86.09       86.57     10.68 o 
   4   7  16       46.79       45.46     14.51 o 
   5   7  16      140.65      149.76     12.65 o 
  -3   8  16      138.02      108.41     17.77 o 
  -2   8  16       77.63       51.41     10.03 o 
  -1   8  16      333.71      352.18     18.01 o 
   0   8  16       27.45       45.14      9.78 o 
   1   8  16      159.01      178.69     25.47 o 
 -10   1  17       21.35       39.34      8.25 o 
  -9   1  17        4.29       13.66      8.89 o 
  -8   1  17        1.26        1.78      6.06 o 
  -7   1  17        4.06        0.63      7.41 o 
  -6   1  17        1.43       -2.37      5.64 o 
  -5   1  17       10.23       20.44      6.28 o 
  -4   1  17       47.05       42.36      6.70 o 
  -3   1  17       12.67       23.07     12.44 o 
  -2   1  17      107.03      103.67      7.06 o 
  -1   1  17        0.40       -4.44      4.54 o 
   0   1  17       23.55       36.05      5.33 o 
   1   1  17       40.23       27.60      5.24 o 
   2   1  17        2.05        4.91      4.42 o 
   3   1  17        2.16        1.14      5.64 o 
   4   1  17        3.22       -5.04      5.45 o 
   5   1  17       11.56        3.34      7.11 o 
   6   1  17        4.87        6.21      6.90 o 
   7   1  17       28.09       46.69      8.77 o 
   8   1  17       21.21       20.44      8.38 o 
   9   1  17       50.57       64.94     10.45 o 
 -10   2  17       11.19        6.88      7.11 o 
  -9   2  17        0.73       -2.94      6.40 o 
  -8   2  17       22.78       25.13      7.51 o 
  -7   2  17      166.04      156.66     10.63 o 
  -6   2  17      146.03      147.22     10.63 o 
  -5   2  17       80.39       89.36      8.77 o 
  -4   2  17      258.07      264.56     12.55 o 
  -3   2  17        2.29        4.99      4.97 o 
  -2   2  17      244.24      204.26      9.19 o 
  -1   2  17       25.06       22.86      5.01 o 
   0   2  17       14.99       26.07      6.70 o 
   1   2  17      187.86      229.85     12.35 o 
   2   2  17       39.42       19.48      6.66 o 
   3   2  17      239.94      200.82      9.66 o 
   4   2  17       80.89      103.11     10.05 o 
   5   2  17       49.77       93.59      9.78 o 
   6   2  17       95.00       63.29     15.11 o 
   7   2  17      114.33       80.39     13.92 o 
   8   2  17        8.10        4.80      8.59 o 
   9   2  17       12.16       23.70     12.74 o 
 -10   3  17        0.70        4.15      9.18 o 
  -9   3  17       60.47       46.84      9.77 o 
  -8   3  17      147.22      133.30     17.18 o 
  -7   3  17      173.91      185.33     11.53 o 
  -6   3  17      497.70      554.61     22.22 o 
  -5   3  17      573.65      538.04     17.62 o 
  -4   3  17      218.75      200.42      9.39 o 
  -3   3  17      471.52      524.89     14.01 o 
  -2   3  17       69.41       87.03      6.79 o 
  -1   3  17      290.08      237.87     12.99 o 
   0   3  17      594.36      595.70     57.17 o 
   1   3  17       50.52       62.72      8.35 o 
   2   3  17      645.81      660.50     20.31 o 
   3   3  17      185.39      182.27     11.89 o 
   4   3  17      261.11      239.36     10.95 o 
   5   3  17      211.95      240.31     13.80 o 
   6   3  17      119.08      116.19     17.18 o 
   7   3  17        3.99       12.27      7.32 o 
   8   3  17       33.01       35.04      9.19 o 
  -9   4  17        0.60       -8.89      5.92 o 
  -8   4  17      113.21       92.41     11.26 o 
  -7   4  17      263.26      237.11     13.07 o 
  -6   4  17      260.85      293.31     13.65 o 
  -5   4  17      214.65      238.91     10.81 o 
  -4   4  17      401.81      352.05     12.09 o 
  -3   4  17       23.23        9.94      4.79 o 
  -2   4  17       94.96       97.85      9.77 o 
  -1   4  17       99.66      108.29     10.03 o 
   0   4  17        0.98       -8.17      5.45 o 
   1   4  17      557.90      553.71     19.26 o 
   2   4  17       35.57       36.85      7.74 o 
   3   4  17      210.09      205.96     23.70 o 
   4   4  17       13.24       14.17      8.59 o 
   5   4  17      102.42      109.71      8.65 o 
   6   4  17        5.95       -0.73      7.41 o 
   7   4  17       67.56       71.69     10.47 o 
   8   4  17      138.70      147.96     13.15 o 
  -8   5  17       38.31       38.35      7.51 o 
  -7   5  17      111.36      141.84      9.99 o 
  -6   5  17      210.37      244.01     11.06 o 
  -5   5  17      195.21      192.26     10.20 o 
  -4   5  17       22.50        3.14      5.31 o 
  -3   5  17      104.15      132.00     11.31 o 
  -2   5  17        2.71        2.37      6.40 o 
  -1   5  17        3.58       -1.80      9.77 o 
   0   5  17      178.46      197.66     13.19 o 
   1   5  17       60.24       82.03      9.63 o 
   2   5  17      281.72      268.97     15.29 o 
   3   5  17       31.29       47.42      8.59 o 
   4   5  17       65.61       66.34     10.03 o 
   5   5  17        3.03       -6.34      6.90 o 
   6   5  17       88.13       92.11     10.68 o 
   7   5  17       92.25       88.99     11.51 o 
  -7   6  17      163.37      153.73      9.74 o 
  -6   6  17      132.91      140.19      9.30 o 
  -5   6  17      157.65      175.01     12.23 o 
  -4   6  17      144.31      133.05     18.07 o 
  -3   6  17       12.18        6.92      7.25 o 
  -2   6  17      149.14      160.85     12.99 o 
  -1   6  17       65.40       79.40     10.21 o 
   0   6  17       38.78       36.70      9.18 o 
   1   6  17      240.53      243.56     14.64 o 
   2   6  17        6.93      -10.35      6.90 o 
   3   6  17       82.71       92.14     11.31 o 
   4   6  17       89.68      112.64     20.14 o 
   5   6  17       34.25       40.31     11.55 o 
  -4   7  17        5.17        6.79     11.85 o 
  -3   7  17      125.57       99.90     20.44 o 
  -2   7  17        6.11       17.86      8.10 o 
  -1   7  17       93.26      143.61     12.48 o 
   0   7  17       37.71       62.17     10.21 o 
   1   7  17       23.53        7.50      8.16 o 
   2   7  17       40.00       21.33      8.10 o 
   3   7  17       15.21       10.66     11.55 o 
  -9   0  18       11.22       21.33     11.26 o 
  -8   0  18      859.97      811.61     33.18 o 
  -7   0  18        0.03      -12.44      8.29 o 
  -6   0  18      122.26      101.90     13.63 o 
  -5   0  18       20.51       13.63      8.89 o 
  -4   0  18      642.59      596.56     26.07 o 
  -3   0  18      517.52      402.84     21.92 o 
  -2   0  18     1138.74     1348.93     40.88 o 
  -1   0  18      413.10      496.44     23.70 o 
   0   0  18     1346.41     1171.21     37.32 o 
   1   0  18        4.65       -1.89      5.64 o 
   2   0  18     1289.66     1334.12     42.65 o 
   3   0  18      616.11      613.74     28.44 o 
   4   0  18      396.43      425.35     24.88 o 
   5   0  18     1418.33     1497.63     48.58 o 
   6   0  18      108.78       97.16     15.40 o 
   7   0  18      413.36      469.79     27.84 o 
   8   0  18      601.59      717.42     34.36 o 
  -9   1  18     1143.73     1308.40     44.43 o 
  -8   1  18        2.14        5.63      6.70 o 
  -7   1  18      474.81      449.82     17.11 o 
  -6   1  18        1.24       -2.96      8.89 o 
  -5   1  18      359.01      357.64     14.83 o 
  -4   1  18       81.70       64.05      8.29 o 
  -3   1  18     1344.37     1454.46     38.80 o 
  -2   1  18      746.12      769.47     20.73 o 
  -1   1  18     1623.82     1509.56     39.78 o 
   0   1  18       66.82       63.68      9.01 o 
   1   1  18     1385.65     1464.81     31.19 o 
   2   1  18       16.30       31.08      7.32 o 
   3   1  18     1179.88     1245.88     48.58 o 
   4   1  18     1047.17     1083.70     76.42 o 
   5   1  18      106.74      101.57     10.68 o 
   6   1  18      333.74      351.74     20.44 o 
   7   1  18      447.07      481.77     37.32 o 
   8   1  18      174.98      169.66     17.77 o 
  -9   2  18       13.03        9.68      7.40 o 
  -8   2  18      809.36      890.89     24.80 o 
  -7   2  18       31.85       49.94      8.35 o 
  -6   2  18      329.33      255.91     13.33 o 
  -5   2  18       20.75       26.95      7.12 o 
  -4   2  18      722.19      797.95     21.73 o 
  -3   2  18      415.54      493.99     16.93 o 
  -2   2  18     1493.15     1557.98     26.52 o 
  -1   2  18      397.00      401.47     15.70 o 
   0   2  18      876.66      900.80     23.87 o 
   1   2  18        7.05       12.14      7.12 o 
   2   2  18     1205.87     1298.43     29.51 o 
   3   2  18      242.98      248.53     13.61 o 
   4   2  18      259.94      279.48     14.41 o 
   5   2  18      422.85      437.57     18.43 o 
   6   2  18       61.86       35.40      8.77 o 
   7   2  18       21.82        9.07      7.51 o 
   8   2  18      406.30      482.46     20.44 o 
  -9   3  18      377.99      440.76     17.88 o 
  -8   3  18       54.74       50.73     12.14 o 
  -7   3  18      155.42      101.97     15.40 o 
  -6   3  18       25.67       28.32      7.67 o 
  -5   3  18       74.63       74.19      8.77 o 
  -4   3  18       84.28       60.33      7.93 o 
  -3   3  18      372.50      456.42     13.52 o 
  -2   3  18      450.28      483.73     17.59 o 
  -1   3  18      184.46      159.19     11.31 o 
   0   3  18       75.16       57.69      9.77 o 
   1   3  18      156.26      160.95     11.29 o 
   2   3  18       28.44       25.41      8.59 o 
   3   3  18      210.21      199.68     20.44 o 
   4   3  18      584.22      565.16     28.44 o 
   5   3  18       15.15       22.69      7.74 o 
   6   3  18      133.84      123.23     11.73 o 
   7   3  18       59.47       45.25      9.42 o 
  -8   4  18       43.75       74.61     13.03 o 
  -7   4  18       33.75       67.46      9.25 o 
  -6   4  18        0.23       -6.57      6.40 o 
  -5   4  18        3.19       -3.62      4.79 o 
  -4   4  18       12.99       32.62      6.02 o 
  -3   4  18       50.82       66.40      9.19 o 
  -2   4  18       48.62       25.55      7.74 o 
  -1   4  18      155.40      131.81     13.63 o 
   0   4  18        0.35       -9.12      7.41 o 
   1   4  18        0.04        5.55      7.70 o 
   2   4  18       97.70      103.82     10.87 o 
   3   4  18      151.04      169.51     12.15 o 
   4   4  18        2.73       -1.97      6.90 o 
   5   4  18      175.61      172.99     18.96 o 
   6   4  18        3.39        3.60      7.74 o 
   7   4  18        2.69       -9.09      6.06 o 
  -7   5  18        0.19        1.05      6.48 o 
  -6   5  18        2.36        9.10      6.00 o 
  -5   5  18        1.38        2.70      5.73 o 
  -4   5  18       31.74       33.64      8.52 o 
  -3   5  18       28.44       23.47      8.16 o 
  -2   5  18        1.60        3.59      6.48 o 
  -1   5  18        1.12       -2.45      6.24 o 
   0   5  18       33.07       21.29      7.70 o 
   1   5  18       47.50       41.55      8.77 o 
   2   5  18       26.07       58.18      9.61 o 
   3   5  18       87.08      115.20     11.09 o 
   4   5  18        0.10       -7.06      6.97 o 
   5   5  18        3.02      -14.22      9.48 o 
  -5   6  18       32.97       36.46     14.81 o 
  -4   6  18        1.41       -1.74      7.32 o 
  -3   6  18       58.43       69.63     10.03 o 
  -2   6  18       35.06       28.16      8.52 o 
  -1   6  18       27.70       16.00      8.38 o 
   0   6  18       59.27       80.02     10.68 o 
   1   6  18       89.09      115.24     11.89 o 
   2   6  18        0.93       -0.03      8.16 o 
   3   6  18       29.88       17.72     19.85 o 
   4   6  18        0.24        5.63      7.54 o 
  -8   1  19        0.17        2.07      8.00 o 
  -7   1  19       10.75       11.85      7.12 o 
  -6   1  19        1.40        3.24      6.24 o 
  -5   1  19       28.23        9.71      6.90 o 
  -4   1  19        2.11        3.67      6.48 o 
  -3   1  19        5.84        4.22      6.81 o 
  -2   1  19        2.06        9.48      6.28 o 
  -1   1  19       24.80       28.14      7.12 o 
   0   1  19       55.54       46.60      7.96 o 
   1   1  19       82.93      111.15     12.44 o 
   2   1  19       50.20       87.09     13.03 o 
   3   1  19      167.67      162.50     11.73 o 
   4   1  19       41.85       31.64      8.16 o 
   5   1  19      101.64      142.25     11.93 o 
   6   1  19       32.64       41.69     11.55 o 
   7   1  19       96.75       88.11     14.51 o 
  -8   2  19       12.82       10.63     10.07 o 
  -7   2  19       20.81       29.48      7.96 o 
  -6   2  19      166.94      167.86     11.51 o 
  -5   2  19       84.84       68.24      8.58 o 
  -4   2  19      127.69      124.21     10.45 o 
  -3   2  19      114.61       95.41      9.25 o 
  -2   2  19       34.23       50.95      7.93 o 
  -1   2  19       58.06       48.88      8.38 o 
   0   2  19      200.28      194.02     25.77 o 
   1   2  19       17.00        0.06      7.41 o 
   2   2  19      208.41      258.54     18.96 o 
   3   2  19        6.71       -2.37     10.07 o 
   4   2  19      205.13      168.06     12.57 o 
   5   2  19        3.89       20.24      7.74 o 
   6   2  19       85.46       94.33     10.89 o 
   7   2  19        9.18        5.46      7.74 o 
  -8   3  19       23.62       42.65     10.66 o 
  -7   3  19      199.20      177.84     12.23 o 
  -6   3  19       63.80       63.83     10.66 o 
  -5   3  19      295.75      297.32     14.59 o 
  -4   3  19      182.78      196.65     12.06 o 
  -3   3  19       55.37       51.38      6.72 o 
  -2   3  19      112.73      105.11      9.84 o 
  -1   3  19       56.85       67.11      8.77 o 
   0   3  19        2.37        8.20      6.90 o 
   1   3  19      235.42      246.32     13.39 o 
   2   3  19        3.25        3.44      6.48 o 
   3   3  19      173.94      165.56     12.31 o 
   4   3  19       41.92       25.47     12.44 o 
   5   3  19      118.22      135.66     17.77 o 
   6   3  19        2.46       -8.29      6.70 o 
  -7   4  19        0.76        0.59      8.89 o 
  -6   4  19      266.85      299.88     23.99 o 
  -5   4  19       26.33       18.20      7.25 o 
  -4   4  19      126.04      111.76      8.37 o 
  -3   4  19        4.94        1.78      7.12 o 
  -2   4  19        4.98       -6.46      7.41 o 
  -1   4  19       14.28       13.00      7.74 o 
   0   4  19      156.42      115.14     19.25 o 
   1   4  19      233.74      277.46     29.92 o 
   2   4  19      200.94      168.35     12.35 o 
   3   4  19       67.87       90.22     10.45 o 
   4   4  19      175.40      167.06     18.36 o 
   5   4  19        2.53       -6.52     10.07 o 
  -5   5  19      214.43      221.62     14.66 o 
  -4   5  19        1.46        4.69      6.97 o 
  -3   5  19       31.75       18.71      7.93 o 
  -2   5  19        6.14       -0.10      7.08 o 
  -1   5  19       55.93       59.89      9.84 o 
   0   5  19      104.97      118.14     11.73 o 
   1   5  19      252.03      228.26     14.41 o 
   2   5  19      236.28      240.54     25.77 o 
   3   5  19      156.05      137.31     12.97 o 
   4   5  19       10.87       19.08      8.68 o 
  -2   6  19       32.59       14.04      8.10 o 
  -1   6  19        2.84       -6.06      6.79 o 
   0   6  19      114.18      147.57     12.55 o 
  -7   0  20      281.54      261.26     19.55 o 
  -6   0  20      239.25      228.08     18.96 o 
  -5   0  20      339.74      335.90     22.51 o 
  -4   0  20       27.42       34.95     10.66 o 
  -3   0  20      723.89      744.67     30.81 o 
  -2   0  20      274.07      279.62     20.14 o 
  -1   0  20      390.23      349.53     21.92 o 
   2   0  20        0.77       12.44     10.07 o 
   3   0  20      516.33      529.03     27.84 o 
   4   0  20      343.02      373.22     24.29 o 
   5   0  20       83.57       66.94     13.63 o 
   6   0  20       82.85       64.57     14.22 o 
  -7   1  20      136.33      130.95     15.40 o 
  -6   1  20      224.86      241.45     27.55 o 
  -5   1  20      235.17      222.46     13.40 o 
  -4   1  20      721.78      721.55     25.18 o 
  -3   1  20       45.85       46.66      8.38 o 
  -2   1  20      623.17      670.49     37.62 o 
  -1   1  20       21.00       14.22     10.07 o 
   0   1  20      473.32      418.25     23.70 o 
   1   1  20      153.69      212.68     18.96 o 
   2   1  20      712.34      868.48     35.54 o 
   3   1  20       22.40       31.40     11.85 o 
   4   1  20      172.06      180.41     12.99 o 
   5   1  20       53.18       55.82     15.40 o 
   6   1  20      109.47       95.92     15.70 o 
  -7   2  20      223.63      203.98     12.97 o 
  -6   2  20      156.83      170.65     25.47 o 
  -5   2  20      265.56      306.33     15.25 o 
  -4   2  20       38.32       37.16      7.96 o 
  -3   2  20      612.55      684.07     21.13 o 
  -2   2  20       36.07       48.58     12.44 o 
  -1   2  20      268.23      230.45     19.55 o 
   0   2  20      128.16      158.84     15.11 o 
   1   2  20      359.30      439.52     17.38 o 
   2   2  20      161.75      159.95     17.18 o 
   3   2  20      376.57      436.61     26.66 o 
   4   2  20       14.70        4.15      9.48 o 
   5   2  20       23.97       31.69      8.38 o 
  -6   3  20       24.50       21.57      7.74 o 
  -5   3  20       43.82       69.82     17.77 o 
  -4   3  20      106.92      156.56     17.18 o 
  -3   3  20        9.20       18.36     11.26 o 
  -2   3  20       97.89       61.92     10.37 o 
  -1   3  20       13.09       10.96      7.12 o 
   0   3  20        2.84       12.74      7.51 o 
   1   3  20      116.12      109.89     11.09 o 
   2   3  20      179.51      172.99     12.77 o 
   3   3  20       11.30       23.70     11.85 o 
   4   3  20       28.32       16.59     12.44 o 
  -5   4  20        3.11        8.54      6.48 o 
  -4   4  20        4.83        6.52      9.48 o 
  -3   4  20       37.98       24.06     10.07 o 
  -2   4  20       27.08       16.75      7.70 o 
  -1   4  20       15.92       22.83      8.16 o 
   0   4  20       17.22       14.09      8.89 o 
   1   4  20        0.31       -0.90      7.32 o 
   2   4  20        5.01        4.27      7.67 o 
   3   4  20       20.68       27.89     15.40 o 
  -2   5  20        0.26       -7.33      6.66 o 
  -1   5  20       14.06       16.80      7.67 o 
   0   5  20       52.72       58.05     10.26 o 
  -5   1  21        0.63        3.38      7.08 o 
  -4   1  21      103.52       95.65     10.68 o 
  -3   1  21        2.89        1.76      6.90 o 
  -2   1  21       91.08       92.42     13.63 o 
  -1   1  21        0.64       10.07     10.07 o 
   2   1  21      143.64      194.31     18.96 o 
   3   1  21        7.52        9.48     11.26 o 
   4   1  21      185.64      186.61     18.36 o 
  -5   2  21      240.19      245.98     14.41 o 
  -4   2  21       69.47       71.69      9.63 o 
  -3   2  21      153.60      134.48     17.18 o 
  -2   2  21      109.57       84.12     13.63 o 
  -1   2  21      184.15      166.47     16.59 o 
   0   2  21        0.14        4.74     10.07 o 
   1   2  21      181.21      204.38     19.55 o 
   2   2  21        3.49       14.81     11.85 o 
   3   2  21      207.51      180.69     18.96 o 
  -4   3  21      241.92      280.80     21.33 o 
  -3   3  21      166.05      228.67     20.14 o 
  -2   3  21      105.07       80.57     14.22 o 
  -1   3  21       93.49      102.95     10.87 o 
   0   3  21      224.29      204.79     21.33 o 
   1   3  21        4.73       -7.52      7.51 o 
   2   3  21      171.15      197.27     20.14 o 
  -2   0  22       18.37       23.10     11.85 o 
  -2   1  22       61.35       60.43     13.03 o 
  -1   1  22       26.88       30.21     11.85 o 
                                                 
